# Supplementary material for: The N-Glycosylation of Mouse Immunoglobulin G (IgG)-Fragment Crystallizable Differs Between IgG Subclasses and Strains
Source: Front Immunol. 2017 May 31;8:608. doi: 10.3389/fimmu.2017.00608 (PMC5449507; doi:10.3389/fimmu.2017.00608)
Supplement: Supplementary file 2 [file Table_1.XLSX]

## Sheet: S1 - LC-MS Alignment
Table S1. nanoLC-MS alignment. Glycopeptide signals used for the alignment of the LC-MS chromatograms. At least six glycopeptides were used per run and signals were only used when their S/N was above nine. H: Hexose, N: N-Acetylhexosamine, F: Fucose, G: Neu5Gc. Peptide sequence of IgG1: EEQFNSTFR, IgG1i: EEQINSTFR, IgG2b: EDYNSTIR, IgG3: EAQYNSTFR.
Glycopeptide	Theoretical m/z (3+)	RT (s)
IgG2b H4N4F1	868.687	412
IgG3 H4N4F1	908.038	455
IgG2b H5N4F1G1	1025.07	464
IgG1i H4N4F1	910.713	503
IgG3 H5N4F1G1	1064.42	512
IgG2b H5N4F1G2	1127.43	535
IgG1 H4N4F1	922.041	557
IgG1i H5N4F1G1	1067.09	564
IgG3 H5N4F1G2	1166.78	593
IgG1 H5N4F1G1	1078.42	622
IgG1i H5N4F1G2	1169.46	650
IgG1 H5N4F1G2	1180.79	716

## Sheet: S2 - LC-MS extraction clusters
Table S2. nanoLC-MS extraction clusters. Chromatographic clusters used for sum spectra formation and peak integration. (A) Clusters used for IgG1, IgG1i, total IgG2 and IgG3. (B) Clusters used for the separate extraction of IgG2b and IgG2a/c.
A
Cluster	RT (s)	± Window (s)
IgG1 non-sialylated	561	19
IgG1 mono-sialylated	626	15
IgG1 di-sialilated	716	15
IgG1i non-sialylated	504	19
IgG1i mono-sialylated	567	15
IgG1i di-sialilated	650	15
IgG2total non-sialylated	417	30
IgG2total mono-sialylated	477	30
IgG2total di-sialilated	546	25
IgG3 non-sialylated	456	19
IgG3 mono-sialylated	510	18
IgG3 di-sialilated	597	15
B
Cluster	RT (s)	± Window (s)
IgG2b H2N3F1	418	7
IgG2b H3N3F1	417	9
IgG2b H4N3F1	413	9
IgG2b H3N4F1	416	9
IgG2b H4N4	419	9
IgG2b H5N3F1	413	10
IgG2b H4N4F1	411	9
IgG2b H5N4	412	10
IgG2b H3N5F1	413	8
IgG2b H4N3F1G1	474	8
IgG2b H5N4F1	409	8
IgG2b H4N5F1	426	8
IgG2b H5N3F1G1	468	8
IgG2b H4N4F1G1	467	9
IgG2b H5N4G1	464	11
IgG2b H6N4F1	405	8
IgG2b H6N3F1G1	469	8
IgG2b H5N4F1G1	465	9
IgG2b H4N5F1G1	476	7
IgG2b H5N4G2	536	8
IgG2b H6N4F1G1	451	8
IgG2b H5N5F1G1	465	10
IgG2b H5N4F1G1S1	542	6
IgG2b H5N4F1G2	537	9
IgG2b H5N5F1G2	538	8
IgG2a/c H2N3F1	433	8
IgG2a/c H3N3F1	435	9
IgG2a/c H4N3F1	432	11
IgG2a/c H3N4F1	435	10
IgG2a/c H4N4	437	9
IgG2a/c H5N3F1	434	10
IgG2a/c H4N4F1	431	11
IgG2a/c H5N4	432	10
IgG2a/c H3N5F1	429	8
IgG2a/c H4N3F1G1	491	9
IgG2a/c H5N4F1	427	9
IgG2a/c H4N5F1	441	7
IgG2a/c H5N3F1G1	484	8
IgG2a/c H4N4F1G1	487	11
IgG2a/c H5N4G1	487	11
IgG2a/c H6N4F1	422	9
IgG2a/c H6N3F1G1	485	8
IgG2a/c H5N4F1G1	482	8
IgG2a/c H4N5F1G1	491	8
IgG2a/c H5N4G2	552	8
IgG2a/c H6N4F1G1	475	8
IgG2a/c H5N5F1G1	484	10
IgG2a/c H5N4F1G1S1	558	11
IgG2a/c H5N4F1G2	556	10
IgG2a/c H5N5F1G2	555	9

## Sheet: S3 - Derived traits
Table S3. Subclass-specific derived trait calculations. Derived trait calculations are based on the nanoLC-MS glycopeptide data. The individual glycoforms were grouped based on their glycosylation features as described before for released total plasma N-glycans in mice (Reiding et al., 2016) and IgG glycopeptides in human (De Haan et al., 2016). H: Hexose, N: N-acetylhexosamine, F: Fucose, G: Neu…
Derived trait	Depiction	Description	Calculation
IgG1 M		Fraction of high mannose glycans on IgG1	(1 * (IgG1 H5N2 + IgG1 H6N2)) / (1 * (IgG1 H2N3F1 + IgG1 H5N2 + IgG1 H3N3F1 + IgG1 H3N4 + IgG1 H6N2 + IgG1 H4N3F1 + IgG1 H3N4F1 + IgG1 H4N4 + IgG1 H4N4F1 + IgG1 H5N4 + IgG1 H3N5F1 + IgG1 H4N3F1G1 + IgG1 H5N4F1 +
			IgG1 H4N5F1 + IgG1 H5N3F1G1 + IgG1 H4N4F1G1 + IgG1 H6N4F1 + IgG1 H5N5F1 + IgG1 H6N3F1G1 + IgG1 H5N4F1G1 + IgG1 H4N5F1G1 + IgG1 H6N4F1G1 + IgG1 H5N5F1G1 + IgG1 H5N4F1G2 + IgG1 H5N5F1G2)).
IgG1 Hy		Fraction of hybrid glycans on IgG1	(1 * (IgG1 H5N3F1G1 + IgG1 H6N3F1G1)) / (1 * (IgG1 H2N3F1 + IgG1 H5N2 + IgG1 H3N3F1 + IgG1 H3N4 + IgG1 H6N2 + IgG1 H4N3F1 + IgG1 H3N4F1 + IgG1 H4N4 + IgG1 H4N4F1 + IgG1 H5N4 + IgG1 H3N5F1 +
			IgG1 H4N3F1G1 + IgG1 H5N4F1 + IgG1 H4N5F1 + IgG1 H5N3F1G1 + IgG1 H4N4F1G1 + IgG1 H6N4F1 + IgG1 H5N5F1 + IgG1 H6N3F1G1 + IgG1 H5N4F1G1 + IgG1 H4N5F1G1 + IgG1 H6N4F1G1 + IgG1 H5N5F1G1 + IgG1 H5N4F1G2 + IgG1 H5N5F1G2)).
IgG1 A1		Fraction of N3 glycans (non-hybrid) on IgG1	(1 * (IgG1 H2N3F1 + IgG1 H3N3F1 + IgG1 H4N3F1 + IgG1 H4N3F1G1)) / (1 * (IgG1 H2N3F1 + IgG1 H5N2 + IgG1 H3N3F1 + IgG1 H3N4 + IgG1 H6N2 + IgG1 H4N3F1 + IgG1 H3N4F1 + IgG1 H4N4 + IgG1 H4N4F1 +
			IgG1 H5N4 + IgG1 H3N5F1 + IgG1 H4N3F1G1 + IgG1 H5N4F1 + IgG1 H4N5F1 + IgG1 H5N3F1G1 + IgG1 H4N4F1G1 + IgG1 H6N4F1 + IgG1 H5N5F1 + IgG1 H6N3F1G1 + IgG1 H5N4F1G1 + IgG1 H4N5F1G1 + IgG1 H6N4F1G1 +
			IgG1 H5N5F1G1 + IgG1 H5N4F1G2 + IgG1 H5N5F1G2)).
IgG1 A2aF		Afucosylation of diantennary glycans on IgG1	1- ((1 * (IgG1 H3N4F1 + IgG1 H4N4F1 + IgG1 H3N5F1 + IgG1 H5N4F1 + IgG1 H4N5F1 + IgG1 H4N4F1G1 + IgG1 H6N4F1 + IgG1 H5N5F1 + IgG1 H5N4F1G1 + IgG1 H4N5F1G1 + IgG1 H6N4F1G1 + IgG1 H5N5F1G1 +
			IgG1 H5N4F1G2 + IgG1 H5N5F1G2)) / (1 * (IgG1 H3N4 + IgG1 H3N4F1 + IgG1 H4N4 + IgG1 H4N4F1 + IgG1 H5N4 + IgG1 H3N5F1 + IgG1 H5N4F1 + IgG1 H4N5F1 + IgG1 H4N4F1G1 + IgG1 H6N4F1 + IgG1 H5N5F1 + IgG1 H5N4F1G1 +
			IgG1 H4N5F1G1 + IgG1 H6N4F1G1 + IgG1 H5N5F1G1 + IgG1 H5N4F1G2 + IgG1 H5N5F1G2))).
IgG1 A2B		Bisection of diantennary glycans on IgG1	(1 * (IgG1 H3N5F1 + IgG1 H4N5F1 + IgG1 H5N5F1 + IgG1 H4N5F1G1 + IgG1 H5N5F1G1 + IgG1 H5N5F1G2)) / (1 * (IgG1 H3N4 + IgG1 H3N4F1 + IgG1 H4N4 + IgG1 H4N4F1 + IgG1 H5N4 + IgG1 H3N5F1 + IgG1 H5N4F1 + IgG1 H4N5F1 +
			IgG1 H4N4F1G1 + IgG1 H6N4F1 + IgG1 H5N5F1 + IgG1 H5N4F1G1 + IgG1 H4N5F1G1 + IgG1 H6N4F1G1 + IgG1 H5N5F1G1 + IgG1 H5N4F1G2 + IgG1 H5N5F1G2)).
IgG1 A2G		Galactosylation of diantennary glycans on IgG1	(1/2 * (IgG1 H4N4 + IgG1 H4N4F1 + IgG1 H4N5F1 + IgG1 H4N4F1G1 + IgG1 H4N5F1G1) + 2/2 * (IgG1 H5N4 + IgG1 H5N4F1 + IgG1 H5N5F1 + IgG1 H5N4F1G1 + IgG1 H5N5F1G1 + IgG1 H5N4F1G2 + IgG1 H5N5F1G2 + IgG1 H6N4F1 +
			IgG1 H6N4F1G1)) / (1 * (IgG1 H3N4 + IgG1 H3N4F1 + IgG1 H4N4 + IgG1 H4N4F1 + IgG1 H5N4 + IgG1 H3N5F1 + IgG1 H5N4F1 + IgG1 H4N5F1 + IgG1 H4N4F1G1 + IgG1 H6N4F1 + IgG1 H5N5F1 + IgG1 H5N4F1G1 + IgG1 H4N5F1G1 +
			IgG1 H6N4F1G1 + IgG1 H5N5F1G1 + IgG1 H5N4F1G2 + IgG1 H5N5F1G2)).
IgG1 A2Ga		α1,3-galactosylation of diantennary glycans on IgG1	(1/2 *(IgG1 H6N4F1 + IgG1 H6N4F1G1)) / (1 * (IgG1 H3N4 + IgG1 H3N4F1 + IgG1 H4N4 + IgG1 H4N4F1 + IgG1 H5N4 + IgG1 H3N5F1 + IgG1 H5N4F1 + IgG1 H4N5F1 + IgG1 H4N4F1G1 + IgG1 H6N4F1 + IgG1 H5N5F1 +
			IgG1 H5N4F1G1 + IgG1 H4N5F1G1 + IgG1 H6N4F1G1 + IgG1 H5N5F1G1 + IgG1 H5N4F1G2 + IgG1 H5N5F1G2)).
IgG1 A2GGa		α1,3-galactosylation per β-galactose of diantennary glycans on IgG1	(1 * (IgG1_A2Ga)) / (1 * (IgG1_A2G)).
IgG1 A2S		Sialylation of diantennary glycans on IgG1	(1/2 * (IgG1 H4N4F1G1 + IgG1 H5N4F1G1 + IgG1 H4N5F1G1 + IgG1 H6N4F1G1 + IgG1 H5N5F1G1) + 2/2 * (IgG1 H5N4F1G2 + IgG1 H5N5F1G2)) / (1 * (IgG1 H3N4 + IgG1 H3N4F1 + IgG1 H4N4 + IgG1 H4N4F1 + IgG1 H5N4 + IgG1 H3N5F1 +
			IgG1 H5N4F1 + IgG1 H4N5F1 + IgG1 H4N4F1G1 + IgG1 H6N4F1 + IgG1 H5N5F1 + IgG1 H5N4F1G1 + IgG1 H4N5F1G1 + IgG1 H6N4F1G1 + IgG1 H5N5F1G1 + IgG1 H5N4F1G2 + IgG1 H5N5F1G2)).
IgG1 A2GS		Sialylation per galactose of diantennary glycans on IgG1	(1 * (IgG1_A2S)) / (1 * (IgG1_A2G)).
IgG1i M		Fraction of high mannose glycans on IgG1i	(1 * (IgG1i H5N2)) / (1 * (IgG1i H2N3F1 + IgG1i H5N2 + IgG1i H3N3F1 + IgG1i H3N4 + IgG1i H4N3F1 + IgG1i H3N4F1 + IgG1i H4N4 + IgG1i H5N3F1 + IgG1i H4N4F1 + IgG1i H3N5F1 + IgG1i H4N3F1G1 + IgG1i H5N4F1 + IgG1i H5N3F1G1 +
			IgG1i H4N4F1G1 + IgG1i H6N4F1 + IgG1i H6N3F1G1 + IgG1i H5N4F1G1 + IgG1i H4N5F1G1 + IgG1i H6N4F1G1 + IgG1i H5N4F1G2)).
IgG1i Hy		Fraction of hybrid glycans on IgG1i	(1 * (IgG1i H5N3F1G1 + IgG1i H6N3F1G1)) / (1 * (IgG1i H2N3F1 + IgG1i H5N2 + IgG1i H3N3F1 + IgG1i H3N4 + IgG1i H4N3F1 + IgG1i H3N4F1 + IgG1i H4N4 + IgG1i H5N3F1 + IgG1i H4N4F1 +
			IgG1i H3N5F1 + IgG1i H4N3F1G1 + IgG1i H5N4F1 + IgG1i H5N3F1G1 + IgG1i H4N4F1G1 + IgG1i H6N4F1 + IgG1i H6N3F1G1 + IgG1i H5N4F1G1 + IgG1i H4N5F1G1 + IgG1i H6N4F1G1 + IgG1i H5N4F1G2)).
IgG1i A1		Fraction of N3 glycans (non-hybrid) on IgG1i	(1 * (IgG1i H2N3F1 + IgG1i H3N3F1 + IgG1i H4N3F1 + IgG1i H5N3F1 + IgG1i H4N3F1G1)) / (1 * (IgG1i H2N3F1 + IgG1i H5N2 + IgG1i H3N3F1 + IgG1i H3N4 + IgG1i H4N3F1 + IgG1i H3N4F1 + IgG1i H4N4 + IgG1i H5N3F1 +
			IgG1i H4N4F1 + IgG1i H3N5F1 + IgG1i H4N3F1G1 + IgG1i H5N4F1 + IgG1i H5N3F1G1 + IgG1i H4N4F1G1 + IgG1i H6N4F1 + IgG1i H6N3F1G1 + IgG1i H5N4F1G1 + IgG1i H4N5F1G1 + IgG1i H6N4F1G1 + IgG1i H5N4F1G2)).
IgG1i A2aF		Afucosylation of diantennary glycans on IgG1i	1-((1 * (IgG1i H3N4F1 + IgG1i H4N4F1 + IgG1i H3N5F1 + IgG1i H5N4F1 + IgG1i H4N4F1G1 + IgG1i H6N4F1 + IgG1i H5N4F1G1 + IgG1i H4N5F1G1 + IgG1i H6N4F1G1 + IgG1i H5N4F1G2)) / (1 * (IgG1i H3N4 + IgG1i H3N4F1 + IgG1i H4N4 +
			IgG1i H4N4F1 + IgG1i H3N5F1 + IgG1i H5N4F1 + IgG1i H4N4F1G1 + IgG1i H6N4F1 + IgG1i H5N4F1G1 + IgG1i H4N5F1G1 + IgG1i H6N4F1G1 + IgG1i H5N4F1G2))).
IgG1i A2B		Bisection of diantennary glycans on IgG1i	(1 * (IgG1i H3N5F1 + IgG1i H4N5F1G1)) / (1 * (IgG1i H3N4 + IgG1i H3N4F1 + IgG1i H4N4 + IgG1i H4N4F1 + IgG1i H3N5F1 + IgG1i H5N4F1 + IgG1i H4N4F1G1 + IgG1i H6N4F1 + IgG1i H5N4F1G1 + IgG1i H4N5F1G1 + IgG1i H6N4F1G1 +
			IgG1i H5N4F1G2)).
IgG1i A2G		Galactosylation of diantennary glycans on IgG1i	(1/2 * (IgG1i H4N4 + IgG1i H4N4F1 + IgG1i H4N4F1G1 + IgG1i H4N5F1G1) + 2/2 * (IgG1i H5N4F1 + IgG1i H5N4F1G1 + IgG1i H5N4F1G2 + IgG1i H6N4F1 + IgG1i H6N4F1G1)) / (1 * (IgG1i H3N4 + IgG1i H3N4F1 + IgG1i H4N4 +
			IgG1i H4N4F1 + IgG1i H3N5F1 + IgG1i H5N4F1 + IgG1i H4N4F1G1 + IgG1i H6N4F1 + IgG1i H5N4F1G1 + IgG1i H4N5F1G1 + IgG1i H6N4F1G1 + IgG1i H5N4F1G2)).
IgG1i A2Ga		α1,3-galactosylation of diantennary glycans on IgG1i	(1/2 *(IgG1i H6N4F1 + IgG1i H6N4F1G1)) / (1 * (IgG1i H3N4 + IgG1i H3N4F1 + IgG1i H4N4 + IgG1i H4N4F1 + IgG1i H3N5F1 + IgG1i H5N4F1 + IgG1i H4N4F1G1 + IgG1i H6N4F1 + IgG1i H5N4F1G1 + IgG1i H4N5F1G1 + IgG1i H6N4F1G1 +
			IgG1i H5N4F1G2)).
IgG1i A2GGa		α1,3-galactosylation per β-galactose of diantennary glycans on IgG1i	(1 * (IgG1i_A2Ga)) / (1 * (IgG1i_A2G)).
IgG1i A2S		Sialylation of diantennary glycans on IgG1i	(1/2 * (IgG1i H4N4F1G1 + IgG1i H5N4F1G1 + IgG1i H4N5F1G1 + IgG1i H6N4F1G1) + 2/2 * (IgG1i H5N4F1G2)) / (1 * (IgG1i H3N4 + IgG1i H3N4F1 + IgG1i H4N4 + IgG1i H4N4F1 + IgG1i H3N5F1 + IgG1i H5N4F1 + IgG1i H4N4F1G1 +
			IgG1i H6N4F1 + IgG1i H5N4F1G1 + IgG1i H4N5F1G1 + IgG1i H6N4F1G1 + IgG1i H5N4F1G2)).
IgG1i A2GS		Sialylation per galactose of diantennary glycans on IgG1i	(1 * (IgG1i_A2S)) / (1 * (IgG1i_A2G)).
IgG2a/c Hy		Fraction of hybrid glycans on IgG2a/c	(1 * (IgG2a/c H5N3F1G1 + IgG2a/c H6N3F1G1)) / (1 * (IgG2a/c H2N3F1 + IgG2a/c H3N3F1 + IgG2a/c H4N3F1 + IgG2a/c H3N4F1 + IgG2a/c H4N4 + IgG2a/c H5N3F1 + IgG2a/c H4N4F1 +
			IgG2a/c H5N4 + IgG2a/c H3N5F1 + IgG2a/c H4N3F1G1 + IgG2a/c H5N4F1 + IgG2a/c H4N5F1 + IgG2a/c H5N3F1G1 + IgG2a/c H4N4F1G1 + IgG2a/c H5N4G1 + IgG2a/c H6N4F1 + IgG2a/c H6N3F1G1 + IgG2a/c H5N4F1G1 + IgG2a/c H4N5F1G1 + IgG2a/c H5N4G2 +
			IgG2a/c H6N4F1G1 + IgG2a/c H5N5F1G1 + IgG2a/c H5N4F1G2 + IgG2a/c H5N5F1G2)).
IgG2a/c A1		Fraction of N3 glycans (non-hybrid) on IgG2a/c	(1 * (IgG2a/c H2N3F1 + IgG2a/c H3N3F1 + IgG2a/c H4N3F1 + IgG2a/c H5N3F1 + IgG2a/c H4N3F1G1)) / (1 * (IgG2a/c H2N3F1 + IgG2a/c H3N3F1 + IgG2a/c H4N3F1 + IgG2a/c H3N4F1 + IgG2a/c H4N4 + IgG2a/c H5N3F1 + IgG2a/c H4N4F1 +
			IgG2a/c H5N4 + IgG2a/c H3N5F1 + IgG2a/c H4N3F1G1 + IgG2a/c H5N4F1 + IgG2a/c H4N5F1 + IgG2a/c H5N3F1G1 + IgG2a/c H4N4F1G1 + IgG2a/c H5N4G1 + IgG2a/c H6N4F1 + IgG2a/c H6N3F1G1 + IgG2a/c H5N4F1G1 + IgG2a/c H4N5F1G1 + IgG2a/c H5N4G2 +
			IgG2a/c H6N4F1G1 + IgG2a/c H5N5F1G1 + IgG2a/c H5N4F1G2 + IgG2a/c H5N5F1G2)).
IgG2a/c A2aF		Afucosylation of diantennary glycans on IgG2a/c	1-((1 * (IgG2a/c H3N4F1 + IgG2a/c H4N4F1 + IgG2a/c H3N5F1 + IgG2a/c H5N4F1 + IgG2a/c H4N5F1 + IgG2a/c H4N4F1G1 + IgG2a/c H6N4F1 + IgG2a/c H5N4F1G1 + IgG2a/c H4N5F1G1 + IgG2a/c H6N4F1G1 + IgG2a/c H5N5F1G1 +
			IgG2a/c H5N4F1G2 + IgG2a/c H5N5F1G2)) / (1 * (IgG2a/c H3N4F1 + IgG2a/c H4N4 + IgG2a/c H4N4F1 + IgG2a/c H5N4 + IgG2a/c H3N5F1 + IgG2a/c H5N4F1 + IgG2a/c H4N5F1 + IgG2a/c H4N4F1G1 + IgG2a/c H5N4G1 + IgG2a/c H6N4F1 + IgG2a/c H5N4F1G1 +
			IgG2a/c H4N5F1G1 + IgG2a/c H5N4G2 + IgG2a/c H6N4F1G1 + IgG2a/c H5N5F1G1 + IgG2a/c H5N4F1G2 + IgG2a/c H5N5F1G2))).
IgG2a/c A2B		Bisection of diantennary glycans on IgG2a/c	(1 * (IgG2a/c H3N5F1 + IgG2a/c H4N5F1 + IgG2a/c H4N5F1G1 + IgG2a/c H5N5F1G1 + IgG2a/c H5N5F1G2)) / (1 * (IgG2a/c H3N4F1 + IgG2a/c H4N4 + IgG2a/c H4N4F1 + IgG2a/c H5N4 + IgG2a/c H3N5F1 + IgG2a/c H5N4F1 +
			IgG2a/c H4N5F1 + IgG2a/c H4N4F1G1 + IgG2a/c H5N4G1 + IgG2a/c H6N4F1 + IgG2a/c H5N4F1G1 + IgG2a/c H4N5F1G1 + IgG2a/c H5N4G2 + IgG2a/c H6N4F1G1 + IgG2a/c H5N5F1G1 + IgG2a/c H5N4F1G2 + IgG2a/c H5N5F1G2)).
IgG2a/c A2G		Galactosylation of diantennary glycans on IgG2a/c	(1/2 * (IgG2a/c H4N4 + IgG2a/c H4N4F1 + IgG2a/c H4N5F1 + IgG2a/c H4N4F1G1 + IgG2a/c H4N5F1G1) + 2/2 * (IgG2a/c H5N4 + IgG2a/c H5N4F1 + IgG2a/c H5N4G1 + IgG2a/c H5N4F1G1 + IgG2a/c H5N4G2 + IgG2a/c H5N5F1G1 +
			IgG2a/c H5N4F1G2 + IgG2a/c H5N5F1G2 + IgG2a/c H6N4F1 + IgG2a/c H6N4F1G1)) / (1 * (IgG2a/c H3N4F1 + IgG2a/c H4N4 + IgG2a/c H4N4F1 + IgG2a/c H5N4 + IgG2a/c H3N5F1 + IgG2a/c H5N4F1 + IgG2a/c H4N5F1 + IgG2a/c H4N4F1G1 + IgG2a/c H5N4G1 +
			IgG2a/c H6N4F1 + IgG2a/c H5N4F1G1 + IgG2a/c H4N5F1G1 + IgG2a/c H5N4G2 + IgG2a/c H6N4F1G1 + IgG2a/c H5N5F1G1 + IgG2a/c H5N4F1G2 + IgG2a/c H5N5F1G2)).
IgG2a/c A2Ga		α1,3-galactosylation of diantennary glycans on IgG2a/c	(1/2 *(IgG2a/c H6N4F1 + IgG2a/c H6N4F1G1)) / (1 * (IgG2a/c H3N4F1 + IgG2a/c H4N4 + IgG2a/c H4N4F1 + IgG2a/c H5N4 + IgG2a/c H3N5F1 + IgG2a/c H5N4F1 + IgG2a/c H4N5F1 + IgG2a/c H4N4F1G1 + IgG2a/c H5N4G1 +
			IgG2a/c H6N4F1 + IgG2a/c H5N4F1G1 + IgG2a/c H4N5F1G1 + IgG2a/c H5N4G2 + IgG2a/c H6N4F1G1 + IgG2a/c H5N5F1G1 + IgG2a/c H5N4F1G2 + IgG2a/c H5N5F1G2)).
IgG2a/c A2GGa		α1,3-galactosylation per β-galactose of diantennary glycans on IgG2a/c	(1 * ( IgG2ac_A2Ga)) / (1 * ( IgG2ac_A2G)).
IgG2a/c A2S		Sialylation of diantennary glycans on IgG2a/c	(1/2 * (IgG2a/c H4N4F1G1 + IgG2a/c H5N4G1 + IgG2a/c H5N4F1G1 + IgG2a/c H4N5F1G1 + IgG2a/c H6N4F1G1 + IgG2a/c H5N5F1G1) + 2/2 * (IgG2a/c H5N4G2 + IgG2a/c H5N4F1G2 + IgG2a/c H5N5F1G2)) / (1 * (IgG2a/c H3N4F1 +
			IgG2a/c H4N4 + IgG2a/c H4N4F1 + IgG2a/c H5N4 + IgG2a/c H3N5F1 + IgG2a/c H5N4F1 + IgG2a/c H4N5F1 + IgG2a/c H4N4F1G1 + IgG2a/c H5N4G1 + IgG2a/c H6N4F1 + IgG2a/c H5N4F1G1 + IgG2a/c H4N5F1G1 + IgG2a/c H5N4G2 + IgG2a/c H6N4F1G1 +
			IgG2a/c H5N5F1G1 + IgG2a/c H5N4F1G2 + IgG2a/c H5N5F1G2)).
IgG2a/c A2GS		Sialylation per galactose of diantennary glycans on IgG2a/c	(1 * ( IgG2ac_A2S)) / (1 * ( IgG2ac_A2G)).
IgG2b Hy		Fraction of hybrid glycans on IgG2b	(1 * (IgG2b H5N3F1G1 + IgG2b H6N3F1G1)) / (1 * (IgG2b H3N3F1 + IgG2b H4N3F1 + IgG2b H3N4F1 + IgG2b H4N4 + IgG2b H5N3F1 + IgG2b H4N4F1 + IgG2b H5N4 + IgG2b H4N3F1G1 +
			IgG2b H5N4F1 + IgG2b H4N5F1 + IgG2b H5N3F1G1 + IgG2b H4N4F1G1 + IgG2b H5N4G1 + IgG2b H6N4F1 + IgG2b H6N3F1G1 + IgG2b H5N4F1G1 + IgG2b H4N5F1G1 + IgG2b H5N4G2 + IgG2b H6N4F1G1 + IgG2b H5N5F1G1 + IgG2b H5N4F1G1S1 +
			IgG2b H5N4F1G2 + IgG2b H5N5F1G2)).
IgG2b A1		Fraction of N3 glycans (non-hybrid) on IgG2b	(1 * (IgG2b H3N3F1 + IgG2b H4N3F1 + IgG2b H5N3F1 + IgG2b H4N3F1G1)) / (1 * (IgG2b H3N3F1 + IgG2b H4N3F1 + IgG2b H3N4F1 + IgG2b H4N4 + IgG2b H5N3F1 + IgG2b H4N4F1 + IgG2b H5N4 + IgG2b H4N3F1G1 +
			IgG2b H5N4F1 + IgG2b H4N5F1 + IgG2b H5N3F1G1 + IgG2b H4N4F1G1 + IgG2b H5N4G1 + IgG2b H6N4F1 + IgG2b H6N3F1G1 + IgG2b H5N4F1G1 + IgG2b H4N5F1G1 + IgG2b H5N4G2 + IgG2b H6N4F1G1 + IgG2b H5N5F1G1 +
			IgG2b H5N4F1G1S1 + IgG2b H5N4F1G2 + IgG2b H5N5F1G2)).
IgG2b A2aF		Afucosylation of diantennary glycans on IgG2b	1-( (1 * (IgG2b H3N4F1 + IgG2b H4N4F1 + IgG2b H5N4F1 + IgG2b H4N5F1 + IgG2b H4N4F1G1 + IgG2b H6N4F1 + IgG2b H5N4F1G1 + IgG2b H4N5F1G1 + IgG2b H6N4F1G1 + IgG2b H5N5F1G1 + IgG2b H5N4F1G1S1 + IgG2b H5N4F1G2 +
			IgG2b H5N5F1G2)) / (1 * (IgG2b H3N4F1 + IgG2b H4N4 + IgG2b H4N4F1 + IgG2b H5N4 + IgG2b H5N4F1 + IgG2b H4N5F1 + IgG2b H4N4F1G1 + IgG2b H5N4G1 + IgG2b H6N4F1 + IgG2b H5N4F1G1 + IgG2b H4N5F1G1 + IgG2b H5N4G2 + IgG2b H6N4F1G1 +
			IgG2b H5N5F1G1 + IgG2b H5N4F1G1S1 + IgG2b H5N4F1G2 + IgG2b H5N5F1G2))).
IgG2b A2B		Bisection of diantennary glycans on IgG2b	(1 * (IgG2b H4N5F1 + IgG2b H4N5F1G1 + IgG2b H5N5F1G1 + IgG2b H5N5F1G2)) / (1 * (IgG2b H3N4F1 + IgG2b H4N4 + IgG2b H4N4F1 + IgG2b H5N4 + IgG2b H5N4F1 + IgG2b H4N5F1 + IgG2b H4N4F1G1 + IgG2b H5N4G1 +
			IgG2b H6N4F1 + IgG2b H5N4F1G1 + IgG2b H4N5F1G1 + IgG2b H5N4G2 + IgG2b H6N4F1G1 + IgG2b H5N5F1G1 + IgG2b H5N4F1G1S1 + IgG2b H5N4F1G2 + IgG2b H5N5F1G2)).
IgG2b A2G		Galactosylation of diantennary glycans on IgG2b	(1/2 * (IgG2b H4N4 + IgG2b H4N4F1 + IgG2b H4N5F1 + IgG2b H4N4F1G1 + IgG2b H4N5F1G1) + 2/2 * (IgG2b H5N4 + IgG2b H5N4F1 + IgG2b H5N4G1 + IgG2b H5N4F1G1 + IgG2b H5N4G2 + IgG2b H5N5F1G1 + IgG2b H5N4F1G1S1 +
			IgG2b H5N4F1G2 + IgG2b H5N5F1G2 + IgG2b H6N4F1 + IgG2b H6N4F1G1)) / (1 * (IgG2b H3N4F1 + IgG2b H4N4 + IgG2b H4N4F1 + IgG2b H5N4 + IgG2b H5N4F1 + IgG2b H4N5F1 + IgG2b H4N4F1G1 + IgG2b H5N4G1 + IgG2b H6N4F1 +
			IgG2b H5N4F1G1 + IgG2b H4N5F1G1 + IgG2b H5N4G2 + IgG2b H6N4F1G1 + IgG2b H5N5F1G1 + IgG2b H5N4F1G1S1 + IgG2b H5N4F1G2 + IgG2b H5N5F1G2)).
IgG2b A2Ga		α1,3-galactosylation of diantennary glycans on IgG2b	(1/2 * (IgG2b H6N4F1 + IgG2b H6N4F1G1)) / (1 * (IgG2b H3N4F1 + IgG2b H4N4 + IgG2b H4N4F1 + IgG2b H5N4 + IgG2b H5N4F1 + IgG2b H4N5F1 + IgG2b H4N4F1G1 + IgG2b H5N4G1 + IgG2b H6N4F1 +
			IgG2b H5N4F1G1 + IgG2b H4N5F1G1 + IgG2b H5N4G2 + IgG2b H6N4F1G1 + IgG2b H5N5F1G1 + IgG2b H5N4F1G1S1 + IgG2b H5N4F1G2 + IgG2b H5N5F1G2)).
IgG2b A2GGa		α1,3-galactosylation per β-galactose of diantennary glycans on IgG2b	(1 * (IgG2b_A2Ga)) / (1 * (IgG2b_A2G)).
IgG2b A2S		Sialylation of diantennary glycans on IgG2b	(1/2 * (IgG2b H4N4F1G1 + IgG2b H5N4G1 + IgG2b H5N4F1G1 + IgG2b H4N5F1G1 + IgG2b H6N4F1G1 + IgG2b H5N5F1G1) + 2/2 * (IgG2b H5N4G2 + IgG2b H5N4F1G2 + IgG2b H5N5F1G2 + IgG2b H5N4F1G1S1)) / (1 * (IgG2b H3N4F1 +
			IgG2b H4N4 + IgG2b H4N4F1 + IgG2b H5N4 + IgG2b H5N4F1 + IgG2b H4N5F1 + IgG2b H4N4F1G1 + IgG2b H5N4G1 + IgG2b H6N4F1 + IgG2b H5N4F1G1 + IgG2b H4N5F1G1 + IgG2b H5N4G2 + IgG2b H6N4F1G1 + IgG2b H5N5F1G1 + IgG2b H5N4F1G1S1 +
			IgG2b H5N4F1G2 + IgG2b H5N5F1G2)).
IgG2b A2GS		Sialylation per galactose of diantennary glycans on IgG2b	(1 * (IgG2b_A2S)) / (1 * (IgG2b_A2G)).
IgG2b S2Sa		Fraction of Neu5Ac on disialylated diantennary glycans on IgG2b	(1/2 * (IgG2b H5N4F1G1S1)) / (1 * (IgG2b H5N4F1G1S1 + IgG2b H5N4F1G2)).
IgG3 A1		Fraction of N3 glycans (non-hybrid) on IgG3	(1 * (IgG3 H3N3F1 + IgG3 H4N3F1)) / (1 * (IgG3 H3N3F1 + IgG3 H3N4 + IgG3 H4N3F1 + IgG3 H3N4F1 + IgG3 H4N4 + IgG3 H4N4F1 + IgG3 H5N4F1 + IgG3 H4N5F1 + IgG3 H4N4F1G1 + IgG3 H5N5F1 +
			IgG3 H5N4F1G1 +
			IgG3 H6N4F1G1 + IgG3 H5N4F1G2)).
IgG3 A2aF		Afucosylation of diantennary glycans on IgG3	1-( (1 * (IgG3 H3N4F1 + IgG3 H4N4F1 + IgG3 H5N4F1 + IgG3 H4N5F1 + IgG3 H4N4F1G1 + IgG3 H5N5F1 + IgG3 H5N4F1G1 + IgG3 H6N4F1G1 + IgG3 H5N4F1G2)) / (1 * (IgG3 H3N4 + IgG3 H3N4F1 +
			IgG3 H4N4 + IgG3 H4N4F1 + IgG3 H5N4F1 + IgG3 H4N5F1 + IgG3 H4N4F1G1 + IgG3 H5N5F1 + IgG3 H5N4F1G1 + IgG3 H6N4F1G1 + IgG3 H5N4F1G2))).
IgG3 A2B		Bisection of diantennary glycans on IgG3	(1 * (IgG3 H4N5F1 + IgG3 H5N5F1)) / (1 * (IgG3 H3N4 + IgG3 H3N4F1 + IgG3 H4N4 + IgG3 H4N4F1 + IgG3 H5N4F1 + IgG3 H4N5F1 + IgG3 H4N4F1G1 + IgG3 H5N5F1 + IgG3 H5N4F1G1 + IgG3 H6N4F1G1 +
			IgG3 H5N4F1G2)).
IgG3 A2G		Galactosylation of diantennary glycans on IgG3	(1/2 * (IgG3 H4N4 + IgG3 H4N4F1 + IgG3 H4N5F1 + IgG3 H4N4F1G1) + 2/2 * (IgG3 H5N4F1 + IgG3 H5N5F1 + IgG3 H5N4F1G1 + IgG3 H5N4F1G2 + IgG3 H6N4F1G1)) / (1 * (IgG3 H3N4 + IgG3 H3N4F1 + IgG3 H4N4 +
			IgG3 H4N4F1 + IgG3 H5N4F1 + IgG3 H4N5F1 + IgG3 H4N4F1G1 + IgG3 H5N5F1 + IgG3 H5N4F1G1 + IgG3 H6N4F1G1 + IgG3 H5N4F1G2)).
IgG3 A2Ga		α1,3-galactosylation of diantennary glycans on IgG3	(IgG3 H6N4F1G1) / (1 * (IgG3 H3N4 + IgG3 H3N4F1 + IgG3 H4N4 + IgG3 H4N4F1 + IgG3 H5N4F1 + IgG3 H4N5F1 + IgG3 H4N4F1G1 + IgG3 H5N5F1 + IgG3 H5N4F1G1 + IgG3 H6N4F1G1 + IgG3 H5N4F1G2)).
IgG3 A2GGa		α1,3-galactosylation per β-galactose of diantennary glycans on IgG3	(1 * (IgG3_A2Ga)) / (1 * (IgG3_A2G)).
IgG3 A2S		Sialylation of diantennary glycans on IgG3	(1/2 * (IgG3 H4N4F1G1 + IgG3 H5N4F1G1 + IgG3 H6N4F1G1) + 2/2 * (IgG3 H5N4F1G2)) / (1 * (IgG3 H3N4 + IgG3 H3N4F1 + IgG3 H4N4 + IgG3 H4N4F1 + IgG3 H5N4F1 + IgG3 H4N5F1 + IgG3 H4N4F1G1 +
			IgG3 H5N5F1 + IgG3 H5N4F1G1 + IgG3 H6N4F1G1 + IgG3 H5N4F1G2)).
IgG3 A2GS		Sialylation per galactose of diantennary glycans on IgG3	(1 * (IgG3_A2S)) / (1 * (IgG3_A2G)).

## Sheet: S4 - MALDI-TOF-MS calibration 
Table S4. MALDI-TOF-MS calibration. Glycan signals used for the calibration of the MALDI-TOF-MS spectra. At least six glycans were used per spectrum and signals were only used when their S/N was above nine. H: Hexose, N: N-Acetylhexosamine, F: Fucose, Ge: α2,6-Neu5Gc.
Glycan	Theoretical m/z
H6N2	1419.48
H3N4F1	1485.53
H4N4F1	1647.59
H5N4F1	1809.64
H4N4F1Ge1	1982.71
H5N4F1Ge1	2144.76
H5N4F1Ge2	2479.88

## Sheet: S5 - Sex comparison
Table S5. Sex comparison. IgG Fc-glycosylation comparison between the sexes by Mann−Whitney U tests. After Bonferroni correction for all strains, p-values below 1.1*10-3 were considered statistically significant. Per strain, p-values below 3.0*10-4 were considered statistically significant, resulting in no significant differences between the sexes. For a description of the derived glycosylation t…
Derived glycosylation trait	All strains			BALB/c			C57BL/6			CD-1			Swiss Webster
	Female median (IQR)	Male median (IQR)	p-value	Female median (IQR)	Male median (IQR)	p-value	Female median (IQR)	Male median (IQR)	p-value	Female median (IQR)	Male median (IQR)	p-value	Female median (IQR)	Male median (IQR)	p-value
IgG1	n = 14	n = 14		n = 5	n = 5		n = 0	n = 0		n = 5	n = 4		n = 4	n = 5
IgG1 M	0.0059 (0.0048-0.0095)	0.0045 (0.0039-0.0089)	0.35	0.0081 (0.0061-0.0088)	0.0042 (0.0038-0.0047)	0.016	n.d.	n.d.	n.d.	0.0051 (0.0038-0.016)	0.0039 (0.0033-0.0066)	0.41	0.0048 (0.0042-0.0066)	0.0099 (0.0058-0.01)	0.41
IgG1 Hy	0.0094 (0.0044-0.011)	0.0092 (0.0065-0.01)	0.91	0.011 (0.011-0.012)	0.01 (0.0096-0.01)	0.032	n.d.	n.d.	n.d.	0.0051 (0.0029-0.011)	0.006 (0.005-0.0085)	0.73	0.005 (0.0041-0.0065)	0.0087 (0.0067-0.0092)	0.11
IgG1 A1	0.012 (0.01-0.015)	0.011 (0.0094-0.017)	0.51	0.015 (0.012-0.015)	0.0091 (0.0085-0.011)	0.032	n.d.	n.d.	n.d.	0.012 (0.0086-0.03)	0.012 (0.0099-0.017)	0.9	0.012 (0.011-0.014)	0.019 (0.013-0.025)	0.29
IgG1 A2aF	0.02 (0.011-0.029)	0.018 (0.012-0.022)	0.8	0.029 (0.023-0.03)	0.02 (0.016-0.022)	0.032	n.d.	n.d.	n.d.	0.013 (0.0097-0.045)	0.011 (0.01-0.017)	0.73	0.012 (0.0091-0.015)	0.021 (0.012-0.025)	0.29
IgG1 A2B	0.027 (0.014-0.06)	0.027 (0.015-0.05)	0.95	0.064 (0.064-0.069)	0.06 (0.052-0.065)	0.42	n.d.	n.d.	n.d.	0.014 (0.012-0.031)	0.014 (0.012-0.018)	0.73	0.015 (0.013-0.018)	0.024 (0.017-0.025)	0.11
IgG1 A2G	0.35 (0.33-0.37)	0.33 (0.31-0.34)	0.08	0.32 (0.31-0.32)	0.31 (0.31-0.31)	0.31	n.d.	n.d.	n.d.	0.37 (0.35-0.38)	0.33 (0.33-0.36)	0.29	0.35 (0.34-0.36)	0.34 (0.34-0.34)	0.063
IgG1 A2Ga	0.0039 (0.0037-0.0041)	0.0036 (0.0034-0.004)	0.25	0.0037 (0.0036-0.0037)	0.0035 (0.0033-0.0035)	0.42	n.d.	n.d.	n.d.	0.0042 (0.0041-0.0052)	0.0036 (0.0034-0.0038)	0.19	0.0039 (0.0038-0.0043)	0.004 (0.0039-0.005)	0.9
IgG1 A2GGa	0.011 (0.011-0.012)	0.011 (0.01-0.012)	0.6	0.011 (0.011-0.012)	0.011 (0.011-0.012)	0.84	n.d.	n.d.	n.d.	0.011 (0.01-0.016)	0.01 (0.0099-0.011)	0.56	0.011 (0.011-0.012)	0.012 (0.011-0.015)	0.73
IgG1 A2S	0.1 (0.089-0.13)	0.11 (0.1-0.12)	0.8	0.13 (0.13-0.13)	0.11 (0.11-0.12)	0.095	n.d.	n.d.	n.d.	0.092 (0.086-0.095)	0.1 (0.092-0.12)	0.56	0.094 (0.087-0.1)	0.1 (0.099-0.11)	0.19
IgG1 A2GS	0.28 (0.25-0.4)	0.33 (0.3-0.37)	0.43	0.41 (0.4-0.42)	0.37 (0.37-0.37)	0.0079	n.d.	n.d.	n.d.	0.24 (0.24-0.27)	0.3 (0.27-0.32)	0.11	0.26 (0.25-0.28)	0.31 (0.3-0.34)	0.063
IgG1i	n = 11	n = 10		n = 0	n = 0		n = 5	n = 5		n = 3	n = 2		n = 3	n = 3
IgG1i M	0.004 (0.003-0.0062)	0.0073 (0.0049-0.0095)	0.15	n.d.	n.d.	n.d.	0.0055 (0.0054-0.0069)	0.0073 (0.0052-0.01)	0.55	0.004 (0.0033-0.0068)	0.0024 (0.0021-0.0028)	0.4	0.003 (0.0028-0.0032)	0.0073 (0.0073-0.0097)	0.1
IgG1i Hy	0.01 (0.009-0.011)	0.011 (0.0087-0.013)	0.6	n.d.	n.d.	n.d.	0.011 (0.01-0.012)	0.013 (0.012-0.014)	0.095	0.0093 (0.009-0.0095)	0.0064 (0.0063-0.0065)	0.2	0.0083 (0.0081-0.0092)	0.0098 (0.0091-0.0099)	1
IgG1i A1	0.03 (0.025-0.038)	0.033 (0.022-0.05)	0.65	n.d.	n.d.	n.d.	0.044 (0.032-0.048)	0.05 (0.05-0.068)	0.15	0.024 (0.023-0.025)	0.017 (0.016-0.018)	0.2	0.025 (0.023-0.028)	0.024 (0.023-0.028)	1
IgG1i A2aF	0.015 (0.0092-0.02)	0.022 (0.012-0.027)	0.28	n.d.	n.d.	n.d.	0.021 (0.018-0.023)	0.024 (0.023-0.028)	0.22	0.012 (0.01-0.014)	0.0069 (0.0069-0.007)	0.2	0.0083 (0.007-0.009)	0.013 (0.012-0.02)	0.1
IgG1i A2B	0.0079 (0.0053-0.017)	0.014 (0.006-0.02)	0.56	n.d.	n.d.	n.d.	0.019 (0.014-0.022)	0.02 (0.019-0.023)	0.55	0.0053 (0.0053-0.0066)	0.005 (0.005-0.005)	0.2	0.005 (0.0048-0.006)	0.0079 (0.0066-0.0092)	0.2
IgG1i A2G	0.26 (0.24-0.29)	0.26 (0.23-0.28)	0.6	n.d.	n.d.	n.d.	0.29 (0.28-0.31)	0.28 (0.28-0.29)	0.55	0.25 (0.25-0.25)	0.22 (0.22-0.23)	0.2	0.23 (0.23-0.23)	0.24 (0.23-0.24)	0.7
IgG1i A2Ga	0.0078 (0.0059-0.018)	0.018 (0.0078-0.021)	0.39	n.d.	n.d.	n.d.	0.021 (0.015-0.021)	0.022 (0.018-0.029)	0.31	0.0066 (0.0059-0.0072)	0.004 (0.0038-0.0042)	0.2	0.0057 (0.0048-0.0059)	0.0079 (0.0078-0.013)	0.1
IgG1i A2GGa	0.031 (0.026-0.06)	0.066 (0.033-0.078)	0.28	n.d.	n.d.	n.d.	0.069 (0.05-0.077)	0.078 (0.068-0.096)	0.22	0.027 (0.024-0.029)	0.018 (0.017-0.019)	0.2	0.025 (0.021-0.026)	0.037 (0.035-0.056)	0.1
IgG1i A2S	0.056 (0.047-0.081)	0.064 (0.055-0.08)	0.56	n.d.	n.d.	n.d.	0.084 (0.077-0.089)	0.08 (0.079-0.082)	0.42	0.046 (0.043-0.051)	0.054 (0.052-0.056)	0.4	0.047 (0.044-0.047)	0.054 (0.054-0.055)	0.1
IgG1i A2GS	0.22 (0.19-0.27)	0.26 (0.23-0.28)	0.25	n.d.	n.d.	n.d.	0.28 (0.27-0.29)	0.29 (0.26-0.29)	1	0.19 (0.17-0.2)	0.24 (0.23-0.25)	0.2	0.2 (0.19-0.2)	0.23 (0.22-0.24)	0.1
IgG2b	n = 20	n = 20		n = 5	n = 5		n = 5	n = 5		n = 5	n = 5		n = 5	n = 5
IgG2b Hy	0.0036 (0.0021-0.0058)	0.0028 (0.0013-0.0049)	0.38	0.0064 (0.0058-0.0066)	0.0064 (0.0063-0.0067)	1	0.0032 (0.003-0.0054)	0.0036 (0.0036-0.0039)	0.55	0.0024 (0.0023-0.0041)	0.0011 (0.0011-0.0015)	0.095	0.0014 (0.0012-0.0017)	0.0013 (0.0012-0.0013)	0.55
IgG2b A1	0.0048 (0.0038-0.0069)	0.0046 (0.0036-0.0053)	0.46	0.0043 (0.0038-0.0047)	0.0051 (0.0048-0.0052)	0.15	0.0027 (0.0026-0.0037)	0.0027 (0.0027-0.0028)	0.69	0.0068 (0.0063-0.008)	0.005 (0.0045-0.0063)	0.22	0.0073 (0.0048-0.0074)	0.0047 (0.0036-0.0055)	0.15
IgG2b A2aF	0.0078 (0.0067-0.0086)	0.0074 (0.0068-0.01)	0.76	0.0079 (0.0076-0.0079)	0.01 (0.0097-0.011)	0.0079	0.0064 (0.0064-0.0064)	0.0066 (0.0065-0.0067)	0.42	0.009 (0.0085-0.013)	0.0074 (0.0068-0.011)	0.31	0.0079 (0.0076-0.0094)	0.0074 (0.0071-0.008)	0.84
IgG2b A2B	0.0053 (0.0039-0.008)	0.0044 (0.0023-0.0089)	0.44	0.0099 (0.0096-0.011)	0.0091 (0.009-0.0093)	0.095	0.0073 (0.0067-0.0075)	0.0067 (0.0065-0.0082)	0.84	0.004 (0.0032-0.0043)	0.0023 (0.0016-0.0026)	0.095	0.0035 (0.0011-0.0043)	0.0022 (0.0017-0.0024)	0.69
IgG2b A2G	0.61 (0.59-0.62)	0.59 (0.56-0.6)	0.06	0.6 (0.6-0.61)	0.6 (0.59-0.6)	0.55	0.62 (0.62-0.63)	0.61 (0.6-0.62)	0.15	0.59 (0.57-0.61)	0.55 (0.5-0.57)	0.15	0.6 (0.54-0.61)	0.58 (0.54-0.6)	0.69
IgG2b A2Ga	0.0092 (0.0077-0.01)	0.0077 (0.0066-0.0094)	0.06	0.0093 (0.0091-0.0095)	0.0094 (0.0094-0.0095)	0.55	0.0081 (0.0074-0.0099)	0.008 (0.0074-0.008)	0.69	0.01 (0.0082-0.014)	0.0059 (0.0049-0.007)	0.055	0.0078 (0.0064-0.0094)	0.0075 (0.0067-0.0077)	0.42
IgG2b A2GGa	0.015 (0.013-0.018)	0.013 (0.011-0.016)	0.1	0.015 (0.015-0.016)	0.016 (0.015-0.016)	0.31	0.013 (0.012-0.016)	0.013 (0.012-0.013)	1	0.018 (0.015-0.023)	0.01 (0.0099-0.012)	0.055	0.013 (0.012-0.015)	0.012 (0.011-0.013)	0.55
IgG2b A2S	0.16 (0.13-0.18)	0.17 (0.15-0.19)	0.48	0.18 (0.18-0.18)	0.17 (0.16-0.17)	0.056	0.21 (0.19-0.21)	0.19 (0.19-0.2)	0.42	0.12 (0.12-0.13)	0.15 (0.14-0.16)	0.095	0.14 (0.12-0.14)	0.16 (0.13-0.19)	0.22
IgG2b A2GS	0.27 (0.22-0.3)	0.28 (0.27-0.31)	0.11	0.3 (0.29-0.3)	0.28 (0.27-0.29)	0.032	0.32 (0.3-0.33)	0.31 (0.31-0.33)	0.84	0.22 (0.2-0.22)	0.27 (0.26-0.28)	0.0079	0.23 (0.22-0.23)	0.27 (0.26-0.31)	0.02
IgG2b S2Sa	0.0098 (0.0053-0.013)	0.0061 (0.0053-0.011)	0.38	0.012 (0.012-0.013)	0.016 (0.015-0.017)	0.095	0.0049 (0.0048-0.0053)	0.0059 (0.0055-0.0063)	0.15	0.015 (0.012-0.028)	0.0048 (0.0042-0.0061)	0.015	0.0053 (0.0052-0.0077)	0.006 (0.0048-0.0061)	0.84
IgG2a/c	n = 20	n = 20		n = 5	n = 5		n = 5	n = 5		n = 5	n = 5		n = 5	n = 5
IgG2a/c Hy	0.0039 (0.0021-0.01)	0.0031 (0.0012-0.0056)	0.16	0.01 (0.01-0.012)	0.0041 (0.0041-0.0054)	0.095	0.0081 (0.0047-0.012)	0.0073 (0.0064-0.011)	0.84	0.0021 (0.002-0.0028)	0.0014 (0.0012-0.0015)	0.055	0.0019 (0.0017-0.0024)	0.0011 (0.00097-0.0011)	0.016
IgG2a/c A1	0.011 (0.0096-0.016)	0.0091 (0.0077-0.01)	0.01	0.013 (0.011-0.016)	0.0098 (0.0096-0.011)	0.31	0.0096 (0.0066-0.0097)	0.0094 (0.0084-0.011)	0.84	0.016 (0.013-0.017)	0.0089 (0.0086-0.009)	0.095	0.011 (0.0093-0.012)	0.0067 (0.0067-0.008)	0.0079
IgG2a/c A2aF	0.0088 (0.0074-0.012)	0.0093 (0.0077-0.011)	0.82	0.011 (0.01-0.011)	0.0099 (0.0093-0.01)	0.42	0.013 (0.011-0.014)	0.013 (0.011-0.014)	1	0.0072 (0.007-0.0079)	0.0073 (0.0072-0.0079)	0.84	0.0075 (0.0071-0.0083)	0.0078 (0.0074-0.0083)	1
IgG2a/c A2B	0.0081 (0.0026-0.016)	0.005 (0.0023-0.013)	0.37	0.013 (0.012-0.015)	0.0079 (0.0079-0.0085)	0.032	0.023 (0.02-0.024)	0.019 (0.016-0.03)	0.84	0.0027 (0.0024-0.0027)	0.0023 (0.0021-0.0028)	0.69	0.0024 (0.0021-0.0048)	0.0021 (0.002-0.0024)	0.42
IgG2a/c A2G	0.49 (0.44-0.58)	0.45 (0.41-0.57)	0.26	0.45 (0.45-0.46)	0.42 (0.42-0.44)	0.22	0.64 (0.61-0.65)	0.6 (0.59-0.61)	0.31	0.49 (0.41-0.53)	0.38 (0.37-0.49)	0.42	0.49 (0.44-0.51)	0.46 (0.39-0.47)	0.42
IgG2a/c A2Ga	0.0074 (0.0056-0.01)	0.0047 (0.0034-0.0091)	0.06	0.0057 (0.0056-0.0061)	0.0041 (0.0039-0.0048)	0.095	0.011 (0.011-0.015)	0.0099 (0.0097-0.01)	0.31	0.0072 (0.0047-0.0077)	0.0032 (0.003-0.0059)	0.31	0.0068 (0.006-0.0075)	0.0042 (0.0028-0.0046)	0.31
IgG2a/c A2GGa	0.014 (0.013-0.018)	0.01 (0.0087-0.016)	0.05	0.013 (0.012-0.014)	0.0095 (0.0092-0.011)	0.095	0.018 (0.017-0.023)	0.016 (0.016-0.017)	0.55	0.014 (0.013-0.016)	0.0088 (0.0078-0.011)	0.42	0.013 (0.012-0.015)	0.0091 (0.0073-0.0098)	0.22
IgG2a/c A2S	0.096 (0.079-0.15)	0.1 (0.072-0.15)	0.93	0.083 (0.082-0.084)	0.069 (0.067-0.072)	0.032	0.19 (0.17-0.19)	0.17 (0.17-0.18)	0.55	0.092 (0.054-0.1)	0.082 (0.074-0.14)	0.69	0.11 (0.067-0.11)	0.12 (0.079-0.12)	0.55
IgG2a/c A2GS	0.19 (0.18-0.27)	0.23 (0.17-0.28)	0.4	0.18 (0.18-0.18)	0.17 (0.15-0.17)	0.016	0.29 (0.29-0.3)	0.29 (0.29-0.3)	1	0.18 (0.13-0.19)	0.22 (0.19-0.28)	0.15	0.22 (0.15-0.22)	0.24 (0.2-0.26)	0.31
IgG3	n = 20	n = 20		n = 5	n = 5		n = 5	n = 5		n = 5	n = 5		n = 5	n = 5
IgG3 A1	0.023 (0.017-0.03)	0.021 (0.02-0.026)	0.8	0.027 (0.026-0.031)	0.02 (0.019-0.026)	0.056	0.03 (0.025-0.031)	0.032 (0.029-0.036)	0.69	0.018 (0.016-0.02)	0.02 (0.015-0.021)	0.84	0.017 (0.016-0.018)	0.021 (0.02-0.022)	0.22
IgG3 A2aF	0.014 (0.012-0.017)	0.017 (0.013-0.021)	0.13	0.018 (0.018-0.019)	0.016 (0.013-0.018)	0.31	0.014 (0.014-0.016)	0.019 (0.013-0.022)	0.55	0.0097 (0.0089-0.014)	0.017 (0.015-0.021)	0.15	0.013 (0.011-0.014)	0.015 (0.013-0.021)	0.42
IgG3 A2B	0.024 (0.018-0.033)	0.031 (0.017-0.038)	0.38	0.023 (0.021-0.024)	0.014 (0.012-0.014)	0.0079	0.064 (0.036-0.068)	0.048 (0.043-0.052)	0.55	0.0091 (0.0089-0.019)	0.031 (0.026-0.034)	0.055	0.019 (0.014-0.025)	0.03 (0.026-0.034)	0.15
IgG3 A2G	0.37 (0.32-0.41)	0.34 (0.28-0.39)	0.1	0.4 (0.4-0.41)	0.38 (0.35-0.38)	0.032	0.43 (0.42-0.43)	0.41 (0.4-0.42)	0.55	0.33 (0.32-0.34)	0.26 (0.25-0.26)	0.079	0.31 (0.3-0.32)	0.3 (0.29-0.3)	0.31
IgG3 A2Ga	0.0093 (0.0073-0.011)	0.008 (0.0053-0.0094)	0.13	0.01 (0.0094-0.012)	0.0082 (0.0066-0.009)	0.032	0.01 (0.0097-0.011)	0.0094 (0.0094-0.012)	0.84	0.0073 (0.0054-0.0083)	0.0039 (0.0039-0.0097)	0.55	0.0073 (0.0054-0.0091)	0.0055 (0.0048-0.0069)	0.42
IgG3 A2GGa	0.024 (0.022-0.027)	0.022 (0.017-0.025)	0.2	0.025 (0.025-0.028)	0.023 (0.019-0.024)	0.056	0.024 (0.023-0.025)	0.022 (0.022-0.031)	0.69	0.022 (0.017-0.023)	0.016 (0.015-0.032)	0.55	0.024 (0.02-0.026)	0.019 (0.014-0.023)	0.42
IgG3 A2S	0.085 (0.073-0.1)	0.081 (0.071-0.093)	0.46	0.1 (0.099-0.11)	0.087 (0.082-0.089)	0.0079	0.12 (0.097-0.12)	0.1 (0.1-0.11)	1	0.074 (0.062-0.081)	0.063 (0.061-0.072)	0.42	0.068 (0.064-0.077)	0.074 (0.067-0.076)	0.69
IgG3 A2GS	0.24 (0.22-0.26)	0.25 (0.23-0.26)	0.43	0.25 (0.25-0.27)	0.23 (0.22-0.23)	0.0079	0.27 (0.23-0.27)	0.25 (0.25-0.26)	1	0.22 (0.19-0.22)	0.24 (0.24-0.27)	0.15	0.24 (0.22-0.24)	0.26 (0.24-0.26)	0.15
Significance threshold:		0.0011		Significance threshold:		0.0003

## Sheet: S6 - Strain comparison
Table S6. Strain comparison. IgG Fc-glycosylation comparison between the strains by Mann−Whitney U tests. After Bonferroni correction, p-values below 2.3*10-4 were considered statistically significant (highlighted in table). For a description of the derived glycosylation traits, see Table S3. n.d.: not determined.
Derived glycosylation trait	BALB/c vs. C57BL/6			BALB/c vs. CD-1			BALB/c vs. SW			C57BL/6 vs. CD-1			C57BL/6 vs. SW			CD-1 vs. SW
	Median BALB/c (IQR)	Median C57BL/6 (IQR)	p-value	Median BALB/c (IQR)	Median CD-1 (IQR)	p-value	Median BALB/c (IQR)	Median SW (IQR)	p-value	Median C57BL/6 (IQR)	Median CD-1 (IQR)	p-value	Median C57BL/6 (IQR)	Median SW (IQR)	p-value	Median CD-1 (IQR)	Median SW (IQR)	p-value
IgG1	n = 10	n = 0		n = 10	n = 9		n = 10	n = 9		n = 0	n = 9		n = 0	n = 9		n = 9	n = 9
IgG1 M	0.0057 (0.0043-0.0076)	n.d.	n.d.	0.0057 (0.0043-0.0076)	0.0042 (0.0037-0.014)	0.719695	0.0057 (0.0043-0.0076)	0.0058 (0.0048-0.01)	0.400182	n.d.	0.0042 (0.0037-0.014)	n.d.	n.d.	0.0058 (0.0048-0.01)	n.d.	0.0042 (0.0037-0.014)	0.0058 (0.0048-0.01)	0.604813
IgG1 Hy	0.01 (0.01-0.011)	n.d.	n.d.	0.01 (0.01-0.011)	0.0056 (0.0032-0.011)	0.1333	0.01 (0.01-0.011)	0.0067 (0.0056-0.0087)	0.00210007	n.d.	0.0056 (0.0032-0.011)	n.d.	n.d.	0.0067 (0.0056-0.0087)	n.d.	0.0056 (0.0032-0.011)	0.0067 (0.0056-0.0087)	0.604813
IgG1 A1	0.011 (0.0092-0.014)	n.d.	n.d.	0.011 (0.0092-0.014)	0.012 (0.0086-0.03)	0.548962	0.011 (0.0092-0.014)	0.013 (0.011-0.019)	0.0434736	n.d.	0.012 (0.0086-0.03)	n.d.	n.d.	0.013 (0.011-0.019)	n.d.	0.012 (0.0086-0.03)	0.013 (0.011-0.019)	0.489428
IgG1 A2aF	0.022 (0.02-0.027)	n.d.	n.d.	0.022 (0.02-0.027)	0.011 (0.0097-0.035)	0.211024	0.022 (0.02-0.027)	0.013 (0.01-0.021)	0.0788932	n.d.	0.011 (0.0097-0.035)	n.d.	n.d.	0.013 (0.01-0.021)	n.d.	0.011 (0.0097-0.035)	0.013 (0.01-0.021)	0.931427
IgG1 A2B	0.064 (0.054-0.066)	n.d.	n.d.	0.064 (0.054-0.066)	0.014 (0.012-0.028)	4.33004e-05	0.064 (0.054-0.066)	0.017 (0.015-0.024)	2.16502e-05	n.d.	0.014 (0.012-0.028)	n.d.	n.d.	0.017 (0.015-0.024)	n.d.	0.014 (0.012-0.028)	0.017 (0.015-0.024)	0.489428
IgG1 A2G	0.31 (0.31-0.32)	n.d.	n.d.	0.31 (0.31-0.32)	0.35 (0.33-0.38)	0.000649505	0.31 (0.31-0.32)	0.34 (0.34-0.35)	0.00145056	n.d.	0.35 (0.33-0.38)	n.d.	n.d.	0.34 (0.34-0.35)	n.d.	0.35 (0.33-0.38)	0.34 (0.34-0.35)	0.73044
IgG1 A2Ga	0.0036 (0.0034-0.0037)	n.d.	n.d.	0.0036 (0.0034-0.0037)	0.0041 (0.0035-0.0042)	0.182316	0.0036 (0.0034-0.0037)	0.004 (0.0039-0.005)	0.0534759	n.d.	0.0041 (0.0035-0.0042)	n.d.	n.d.	0.004 (0.0039-0.005)	n.d.	0.0041 (0.0035-0.0042)	0.004 (0.0039-0.005)	1
IgG1 A2GGa	0.011 (0.011-0.012)	n.d.	n.d.	0.011 (0.011-0.012)	0.01 (0.0099-0.011)	0.182316	0.011 (0.011-0.012)	0.012 (0.011-0.014)	0.66072	n.d.	0.01 (0.0099-0.011)	n.d.	n.d.	0.012 (0.011-0.014)	n.d.	0.01 (0.0099-0.011)	0.012 (0.011-0.014)	0.386508
IgG1 A2S	0.12 (0.11-0.13)	n.d.	n.d.	0.12 (0.11-0.13)	0.094 (0.086-0.11)	0.00762086	0.12 (0.11-0.13)	0.1 (0.089-0.1)	0.00145056	n.d.	0.094 (0.086-0.11)	n.d.	n.d.	0.1 (0.089-0.1)	n.d.	0.094 (0.086-0.11)	0.1 (0.089-0.1)	0.604813
IgG1 A2GS	0.4 (0.37-0.41)	n.d.	n.d.	0.4 (0.37-0.41)	0.27 (0.24-0.28)	4.33004e-05	0.4 (0.37-0.41)	0.3 (0.26-0.31)	8.66007e-05	n.d.	0.27 (0.24-0.28)	n.d.	n.d.	0.3 (0.26-0.31)	n.d.	0.27 (0.24-0.28)	0.3 (0.26-0.31)	0.386508
IgG1i	n = 0	n = 10		n = 0	n = 5		n = 0	n = 6		n = 10	n = 5		n = 10	n = 6		n = 5	n = 6
IgG1i M	n.d.	0.0062 (0.0052-0.008)	n.d.	n.d.	0.0031 (0.0025-0.004)	n.d.	n.d.	0.0053 (0.0031-0.0073)	n.d.	0.0062 (0.0052-0.008)	0.0031 (0.0025-0.004)	0.0752581	0.0062 (0.0052-0.008)	0.0053 (0.0031-0.0073)	0.492258	0.0031 (0.0025-0.004)	0.0053 (0.0031-0.0073)	0.428571
IgG1i Hy	n.d.	0.012 (0.011-0.013)	n.d.	n.d.	0.0086 (0.0066-0.0093)	n.d.	n.d.	0.0091 (0.0083-0.01)	n.d.	0.012 (0.011-0.013)	0.0086 (0.0066-0.0093)	0.000666001	0.012 (0.011-0.013)	0.0091 (0.0083-0.01)	0.000999001	0.0086 (0.0066-0.0093)	0.0091 (0.0083-0.01)	0.329004
IgG1i A1	n.d.	0.049 (0.035-0.057)	n.d.	n.d.	0.021 (0.019-0.024)	n.d.	n.d.	0.024 (0.022-0.03)	n.d.	0.049 (0.035-0.057)	0.021 (0.019-0.024)	0.000666001	0.049 (0.035-0.057)	0.024 (0.022-0.03)	0.002997	0.021 (0.019-0.024)	0.024 (0.022-0.03)	0.246753
IgG1i A2aF	n.d.	0.023 (0.021-0.025)	n.d.	n.d.	0.0086 (0.007-0.012)	n.d.	n.d.	0.01 (0.0086-0.012)	n.d.	0.023 (0.021-0.025)	0.0086 (0.007-0.012)	0.000666001	0.023 (0.021-0.025)	0.01 (0.0086-0.012)	0.0312188	0.0086 (0.007-0.012)	0.01 (0.0086-0.012)	0.792208
IgG1i A2B	n.d.	0.019 (0.019-0.023)	n.d.	n.d.	0.0052 (0.0051-0.0053)	n.d.	n.d.	0.0062 (0.005-0.0077)	n.d.	0.019 (0.019-0.023)	0.0052 (0.0051-0.0053)	0.000666001	0.019 (0.019-0.023)	0.0062 (0.005-0.0077)	0.00024975	0.0052 (0.0051-0.0053)	0.0062 (0.005-0.0077)	0.662338
IgG1i A2G	n.d.	0.28 (0.28-0.3)	n.d.	n.d.	0.25 (0.23-0.25)	n.d.	n.d.	0.23 (0.22-0.24)	n.d.	0.28 (0.28-0.3)	0.25 (0.23-0.25)	0.000666001	0.28 (0.28-0.3)	0.23 (0.22-0.24)	0.00024975	0.25 (0.23-0.25)	0.23 (0.22-0.24)	0.246753
IgG1i A2Ga	n.d.	0.021 (0.018-0.022)	n.d.	n.d.	0.0053 (0.0044-0.0066)	n.d.	n.d.	0.0069 (0.0058-0.0079)	n.d.	0.021 (0.018-0.022)	0.0053 (0.0044-0.0066)	0.000666001	0.021 (0.018-0.022)	0.0069 (0.0058-0.0079)	0.002997	0.0053 (0.0044-0.0066)	0.0069 (0.0058-0.0079)	0.329004
IgG1i A2GGa	n.d.	0.073 (0.065-0.078)	n.d.	n.d.	0.021 (0.02-0.027)	n.d.	n.d.	0.03 (0.025-0.036)	n.d.	0.073 (0.065-0.078)	0.021 (0.02-0.027)	0.000666001	0.073 (0.065-0.078)	0.03 (0.025-0.036)	0.00474525	0.021 (0.02-0.027)	0.03 (0.025-0.036)	0.177489
IgG1i A2S	n.d.	0.081 (0.078-0.083)	n.d.	n.d.	0.051 (0.046-0.056)	n.d.	n.d.	0.051 (0.047-0.054)	n.d.	0.081 (0.078-0.083)	0.051 (0.046-0.056)	0.000666001	0.081 (0.078-0.083)	0.051 (0.047-0.054)	0.00024975	0.051 (0.046-0.056)	0.051 (0.047-0.054)	0.930736
IgG1i A2GS	n.d.	0.28 (0.27-0.29)	n.d.	n.d.	0.22 (0.19-0.22)	n.d.	n.d.	0.22 (0.2-0.22)	n.d.	0.28 (0.27-0.29)	0.22 (0.19-0.22)	0.001332	0.28 (0.27-0.29)	0.22 (0.2-0.22)	0.0004995	0.22 (0.19-0.22)	0.22 (0.2-0.22)	0.792208
IgG2b	n = 10	n = 10		n = 10	n = 10		n = 10	n = 10		n = 10	n = 10		n = 10	n = 10		n = 10	n = 10
IgG2b Hy	0.0064 (0.0059-0.0067)	0.0036 (0.0032-0.0051)	0.000487129	0.0064 (0.0059-0.0067)	0.0019 (0.0011-0.0024)	7.57756e-05	0.0064 (0.0059-0.0067)	0.0013 (0.0012-0.0016)	1.08251e-05	0.0036 (0.0032-0.0051)	0.0019 (0.0011-0.0024)	0.0146896	0.0036 (0.0032-0.0051)	0.0013 (0.0012-0.0016)	0.000487129	0.0019 (0.0011-0.0024)	0.0013 (0.0012-0.0016)	0.528849
IgG2b A1	0.0048 (0.0044-0.0052)	0.0027 (0.0026-0.0035)	0.000205677	0.0048 (0.0044-0.0052)	0.0063 (0.0053-0.0077)	0.0892096	0.0048 (0.0044-0.0052)	0.0052 (0.0047-0.0069)	0.684211	0.0027 (0.0026-0.0035)	0.0063 (0.0053-0.0077)	1.08251e-05	0.0027 (0.0026-0.0035)	0.0052 (0.0047-0.0069)	0.000324753	0.0063 (0.0053-0.0077)	0.0052 (0.0047-0.0069)	0.247451
IgG2b A2aF	0.008 (0.0079-0.01)	0.0065 (0.0064-0.0066)	1.08251e-05	0.008 (0.0079-0.01)	0.0087 (0.0071-0.012)	0.911797	0.008 (0.0079-0.01)	0.0077 (0.0072-0.0091)	0.14314	0.0065 (0.0064-0.0066)	0.0087 (0.0071-0.012)	0.000487129	0.0065 (0.0064-0.0066)	0.0077 (0.0072-0.0091)	0.000129901	0.0087 (0.0071-0.012)	0.0077 (0.0072-0.0091)	0.393048
IgG2b A2B	0.0095 (0.0091-0.011)	0.007 (0.0065-0.0076)	2.16502e-05	0.0095 (0.0091-0.011)	0.0028 (0.0018-0.0038)	1.08251e-05	0.0095 (0.0091-0.011)	0.0023 (0.0014-0.0032)	1.08251e-05	0.007 (0.0065-0.0076)	0.0028 (0.0018-0.0038)	1.08251e-05	0.007 (0.0065-0.0076)	0.0023 (0.0014-0.0032)	1.08251e-05	0.0028 (0.0018-0.0038)	0.0023 (0.0014-0.0032)	0.435872
IgG2b A2G	0.6 (0.59-0.6)	0.62 (0.61-0.62)	0.00684146	0.6 (0.59-0.6)	0.57 (0.52-0.59)	0.0524259	0.6 (0.59-0.6)	0.59 (0.54-0.61)	0.435872	0.62 (0.61-0.62)	0.57 (0.52-0.59)	0.00388621	0.62 (0.61-0.62)	0.59 (0.54-0.61)	0.00287947	0.57 (0.52-0.59)	0.59 (0.54-0.61)	0.739364
IgG2b A2Ga	0.0094 (0.0093-0.0095)	0.008 (0.0074-0.0095)	0.0524259	0.0094 (0.0093-0.0095)	0.0078 (0.0062-0.011)	0.279861	0.0094 (0.0093-0.0095)	0.0076 (0.0065-0.0078)	0.0089307	0.008 (0.0074-0.0095)	0.0078 (0.0062-0.011)	0.911797	0.008 (0.0074-0.0095)	0.0076 (0.0065-0.0078)	0.247451	0.0078 (0.0062-0.011)	0.0076 (0.0065-0.0078)	0.630529
IgG2b A2GGa	0.016 (0.015-0.016)	0.013 (0.012-0.015)	0.0524259	0.016 (0.015-0.016)	0.014 (0.011-0.02)	0.314999	0.016 (0.015-0.016)	0.013 (0.012-0.014)	0.00287947	0.013 (0.012-0.015)	0.014 (0.011-0.02)	0.578742	0.013 (0.012-0.015)	0.013 (0.012-0.014)	0.630529	0.014 (0.011-0.02)	0.013 (0.012-0.014)	0.481251
IgG2b A2S	0.17 (0.16-0.18)	0.2 (0.19-0.21)	0.000324753	0.17 (0.16-0.18)	0.13 (0.12-0.14)	0.000725281	0.17 (0.16-0.18)	0.14 (0.13-0.16)	0.035463	0.2 (0.19-0.21)	0.13 (0.12-0.14)	2.16502e-05	0.2 (0.19-0.21)	0.14 (0.13-0.16)	0.000487129	0.13 (0.12-0.14)	0.14 (0.13-0.16)	0.352681
IgG2b A2GS	0.29 (0.28-0.3)	0.32 (0.31-0.33)	0.000324753	0.29 (0.28-0.3)	0.23 (0.22-0.27)	0.00684146	0.29 (0.28-0.3)	0.25 (0.23-0.27)	0.035463	0.32 (0.31-0.33)	0.23 (0.22-0.27)	4.33004e-05	0.32 (0.31-0.33)	0.25 (0.23-0.27)	0.00105003	0.23 (0.22-0.27)	0.25 (0.23-0.27)	0.393048
IgG2b S2Sa	0.015 (0.013-0.017)	0.0055 (0.005-0.0062)	1.08251e-05	0.015 (0.013-0.017)	0.0084 (0.0051-0.014)	0.0630128	0.015 (0.013-0.017)	0.0057 (0.0049-0.0073)	1.08251e-05	0.0055 (0.005-0.0062)	0.0084 (0.0051-0.014)	0.190316	0.0055 (0.005-0.0062)	0.0057 (0.0049-0.0073)	0.970512	0.0084 (0.0051-0.014)	0.0057 (0.0049-0.0073)	0.217563
IgG2 a/c	n = 10	n = 10		n = 10	n = 10		n = 10	n = 10		n = 10	n = 10		n = 10	n = 10		n = 10	n = 10
IgG2a/c Hy	0.0079 (0.0044-0.012)	0.0077 (0.0052-0.012)	1	0.0079 (0.0044-0.012)	0.0018 (0.0014-0.0022)	1.08251e-05	0.0079 (0.0044-0.012)	0.0015 (0.0011-0.0019)	1.08251e-05	0.0077 (0.0052-0.012)	0.0018 (0.0014-0.0022)	2.16502e-05	0.0077 (0.0052-0.012)	0.0015 (0.0011-0.0019)	1.08251e-05	0.0018 (0.0014-0.0022)	0.0015 (0.0011-0.0019)	0.314999
IgG2a/c A1	0.011 (0.0098-0.015)	0.0095 (0.007-0.01)	0.0232306	0.011 (0.0098-0.015)	0.01 (0.0086-0.015)	0.393048	0.011 (0.0098-0.015)	0.0092 (0.0071-0.011)	0.0232306	0.0095 (0.007-0.01)	0.01 (0.0086-0.015)	0.247451	0.0095 (0.007-0.01)	0.0092 (0.0071-0.011)	1	0.01 (0.0086-0.015)	0.0092 (0.0071-0.011)	0.393048
IgG2a/c A2aF	0.01 (0.0095-0.011)	0.013 (0.011-0.014)	0.0892096	0.01 (0.0095-0.011)	0.0073 (0.0071-0.0079)	0.000129901	0.01 (0.0095-0.011)	0.0076 (0.0072-0.0083)	0.00287947	0.013 (0.011-0.014)	0.0073 (0.0071-0.0079)	4.33004e-05	0.013 (0.011-0.014)	0.0076 (0.0072-0.0083)	0.00287947	0.0073 (0.0071-0.0079)	0.0076 (0.0072-0.0083)	0.630529
IgG2a/c A2B	0.011 (0.0081-0.013)	0.022 (0.017-0.028)	0.00388621	0.011 (0.0081-0.013)	0.0026 (0.0023-0.0028)	1.08251e-05	0.011 (0.0081-0.013)	0.0022 (0.002-0.0026)	1.08251e-05	0.022 (0.017-0.028)	0.0026 (0.0023-0.0028)	1.08251e-05	0.022 (0.017-0.028)	0.0022 (0.002-0.0026)	1.08251e-05	0.0026 (0.0023-0.0028)	0.0022 (0.002-0.0026)	0.393048
IgG2a/c A2G	0.44 (0.42-0.45)	0.61 (0.6-0.65)	1.08251e-05	0.44 (0.42-0.45)	0.45 (0.38-0.51)	0.970512	0.44 (0.42-0.45)	0.47 (0.44-0.51)	0.165494	0.61 (0.6-0.65)	0.45 (0.38-0.51)	1.08251e-05	0.61 (0.6-0.65)	0.47 (0.44-0.51)	1.08251e-05	0.45 (0.38-0.51)	0.47 (0.44-0.51)	0.528849
IgG2a/c A2Ga	0.0054 (0.0043-0.006)	0.01 (0.0097-0.013)	0.000129901	0.0054 (0.0043-0.006)	0.0053 (0.003-0.0076)	0.739364	0.0054 (0.0043-0.006)	0.0053 (0.0038-0.0073)	0.911797	0.01 (0.0097-0.013)	0.0053 (0.003-0.0076)	0.000725281	0.01 (0.0097-0.013)	0.0053 (0.0038-0.0073)	1.08251e-05	0.0053 (0.003-0.0076)	0.0053 (0.0038-0.0073)	0.970512
IgG2a/c A2GGa	0.012 (0.0098-0.014)	0.017 (0.016-0.022)	0.00519604	0.012 (0.0098-0.014)	0.012 (0.008-0.015)	0.739364	0.012 (0.0098-0.014)	0.011 (0.0085-0.015)	0.435872	0.017 (0.016-0.022)	0.012 (0.008-0.015)	0.0232306	0.017 (0.016-0.022)	0.011 (0.0085-0.015)	0.00287947	0.012 (0.008-0.015)	0.011 (0.0085-0.015)	0.684211
IgG2a/c A2S	0.075 (0.07-0.082)	0.18 (0.17-0.19)	1.08251e-05	0.075 (0.07-0.082)	0.087 (0.064-0.13)	0.393048	0.075 (0.07-0.082)	0.11 (0.074-0.12)	0.123005	0.18 (0.17-0.19)	0.087 (0.064-0.13)	1.08251e-05	0.18 (0.17-0.19)	0.11 (0.074-0.12)	1.08251e-05	0.087 (0.064-0.13)	0.11 (0.074-0.12)	0.684211
IgG2a/c A2GS	0.18 (0.17-0.18)	0.29 (0.29-0.3)	1.08251e-05	0.18 (0.17-0.18)	0.19 (0.17-0.26)	0.190316	0.18 (0.17-0.18)	0.22 (0.2-0.25)	0.0232306	0.29 (0.29-0.3)	0.19 (0.17-0.26)	0.000487129	0.29 (0.29-0.3)	0.22 (0.2-0.25)	1.08251e-05	0.19 (0.17-0.26)	0.22 (0.2-0.25)	0.739364
IgG3	n = 10	n = 10		n = 10	n = 10		n = 10	n = 10		n = 10	n = 10		n = 10	n = 10		n = 10	n = 10
IgG3 A1	0.026 (0.021-0.027)	0.03 (0.026-0.035)	0.0630128	0.026 (0.021-0.027)	0.019 (0.016-0.02)	0.00388621	0.026 (0.021-0.027)	0.019 (0.017-0.022)	0.035463	0.03 (0.026-0.035)	0.019 (0.016-0.02)	1.08251e-05	0.03 (0.026-0.035)	0.019 (0.017-0.022)	0.000725281	0.019 (0.016-0.02)	0.019 (0.017-0.022)	0.352681
IgG3 A2aF	0.018 (0.016-0.019)	0.015 (0.014-0.019)	0.578742	0.018 (0.016-0.019)	0.014 (0.0091-0.016)	0.105122	0.018 (0.016-0.019)	0.014 (0.012-0.016)	0.165494	0.015 (0.014-0.019)	0.014 (0.0091-0.016)	0.279861	0.015 (0.014-0.019)	0.014 (0.012-0.016)	0.352681	0.014 (0.0091-0.016)	0.014 (0.012-0.016)	0.795936
IgG3 A2B	0.019 (0.014-0.023)	0.05 (0.038-0.062)	1.08251e-05	0.019 (0.014-0.023)	0.023 (0.0099-0.03)	0.630529	0.019 (0.014-0.023)	0.026 (0.019-0.033)	0.105122	0.05 (0.038-0.062)	0.023 (0.0099-0.03)	0.000205677	0.05 (0.038-0.062)	0.026 (0.019-0.033)	0.000725281	0.023 (0.0099-0.03)	0.026 (0.019-0.033)	0.528849
IgG3 A2G	0.38 (0.38-0.4)	0.42 (0.4-0.43)	0.0146896	0.38 (0.38-0.4)	0.31 (0.26-0.33)	4.33004e-05	0.38 (0.38-0.4)	0.3 (0.29-0.31)	2.16502e-05	0.42 (0.4-0.43)	0.31 (0.26-0.33)	1.08251e-05	0.42 (0.4-0.43)	0.3 (0.29-0.31)	1.08251e-05	0.31 (0.26-0.33)	0.3 (0.29-0.31)	0.911797
IgG3 A2Ga	0.0091 (0.0083-0.01)	0.01 (0.0094-0.012)	0.0630128	0.0091 (0.0083-0.01)	0.0063 (0.0043-0.0094)	0.165494	0.0091 (0.0083-0.01)	0.0062 (0.005-0.0077)	0.0288056	0.01 (0.0094-0.012)	0.0063 (0.0043-0.0094)	0.0288056	0.01 (0.0094-0.012)	0.0062 (0.005-0.0077)	0.00208924	0.0063 (0.0043-0.0094)	0.0062 (0.005-0.0077)	0.970512
IgG3 A2GGa	0.024 (0.022-0.025)	0.024 (0.023-0.029)	0.684211	0.024 (0.022-0.025)	0.019 (0.016-0.03)	0.314999	0.024 (0.022-0.025)	0.021 (0.015-0.026)	0.314999	0.024 (0.023-0.029)	0.019 (0.016-0.03)	0.279861	0.024 (0.023-0.029)	0.021 (0.015-0.026)	0.190316	0.019 (0.016-0.03)	0.021 (0.015-0.026)	0.853428
IgG3 A2S	0.092 (0.087-0.1)	0.1 (0.1-0.12)	0.0288056	0.092 (0.087-0.1)	0.067 (0.062-0.078)	0.000129901	0.092 (0.087-0.1)	0.071 (0.067-0.077)	0.000487129	0.1 (0.1-0.12)	0.067 (0.062-0.078)	1.08251e-05	0.1 (0.1-0.12)	0.071 (0.067-0.077)	2.16502e-05	0.067 (0.062-0.078)	0.071 (0.067-0.077)	0.435872
IgG3 A2GS	0.24 (0.23-0.25)	0.26 (0.25-0.27)	0.0630128	0.24 (0.23-0.25)	0.23 (0.22-0.25)	0.352681	0.24 (0.23-0.25)	0.24 (0.23-0.26)	0.970512	0.26 (0.25-0.27)	0.23 (0.22-0.25)	0.0432571	0.26 (0.25-0.27)	0.24 (0.23-0.26)	0.105122	0.23 (0.22-0.25)	0.24 (0.23-0.26)	0.684211
Significance threshold:		0.000225225

## Sheet: S7 - Subclass Comparison (tot)
Table S7. Subclass comparison for the combined strains. IgG Fc-glycosylation comparison between the subclasses of the combined strains by Mann−Whitney U tests. After Bonferroni correction, p-values below 5.7*10-4 were considered statistically significant (highlighted in table). For a description of the derived glycosylation traits, see Table S3, n.d.: not determined. For the analyses per strain, …
Derived glycosylation trait	IgG1 vs. IgG1i			IgG1 vs. IgG2b			IgG1 vs. IgG2a/c			IgG1 vs. IgG3			IgG1i vs. IgG2b			IgG1i vs. IgG2a/c			IgG1i vs. IgG3			IgG2b vs. IgG2a/c			IgG2b vs. IgG3			IgG2a/c vs. IgG3
	Median IgG1 (IQR)	Median IgG1i (IQR)	p-value	Median IgG1 (IQR)	Median IgG2b (IQR)	p-value	Median IgG1 (IQR)	Median IgG2a/c (IQR)	p-value	Median IgG1 (IQR)	Median IgG3 (IQR)	p-value	Median IgG1i (IQR)	Median IgG2b (IQR)	p-value	Median IgG1i (IQR)	Median IgG2a/c (IQR)	p-value	Median IgG1i (IQR)	Median IgG3 (IQR)	p-value	Median IgG2b (IQR)	Median IgG2a/c (IQR)	p-value	Median IgG2b (IQR)	Median IgG3 (IQR)	p-value	Median IgG2a/c (IQR)	Median IgG3 (IQR)	p-value
	n = 28	n = 21		n = 28	n = 40		n = 28	n = 40		n = 28	n = 40		n = 21	n = 40		n = 21	n = 40		n = 21	n = 40		n = 40	n = 40		n = 40	n = 40		n = 40	n = 40
M	0.0054 (0.0041-0.0098)	0.0054 (0.0031-0.0073)	0.502024	0.0054 (0.0041-0.0098)	n.d.	n.d.	0.0054 (0.0041-0.0098)	n.d.	n.d.	0.0054 (0.0041-0.0098)	n.d.	n.d.	0.0054 (0.0031-0.0073)	n.d.	n.d.	0.0054 (0.0031-0.0073)	n.d.	n.d.	0.0054 (0.0031-0.0073)	n.d.	n.d.	n.d.	n.d.	n.d.	n.d.	n.d.	n.d.	n.d.	n.d.	n.d.
Hy	0.0092 (0.0056-0.011)	0.01 (0.0086-0.012)	0.108729	0.0092 (0.0056-0.011)	0.0033 (0.0014-0.0058)	4.58601e-07	0.0092 (0.0056-0.011)	0.0039 (0.0016-0.0075)	0.000469604	0.0092 (0.0056-0.011)	n.d.	n.d.	0.01 (0.0086-0.012)	0.0033 (0.0014-0.0058)	4.9618e-11	0.01 (0.0086-0.012)	0.0039 (0.0016-0.0075)	2.3056e-05	0.01 (0.0086-0.012)	n.d.	n.d.	0.0033 (0.0014-0.0058)	0.0039 (0.0016-0.0075)	0.396484	0.0033 (0.0014-0.0058)	n.d.	n.d.	0.0039 (0.0016-0.0075)	n.d.	n.d.
A1	0.012 (0.0099-0.016)	0.031 (0.024-0.048)	1.59159e-07	0.012 (0.0099-0.016)	0.0047 (0.0037-0.0063)	3.70331e-15	0.012 (0.0099-0.016)	0.0097 (0.0085-0.012)	0.0215061	0.012 (0.0099-0.016)	0.022 (0.018-0.028)	1.82981e-06	0.031 (0.024-0.048)	0.0047 (0.0037-0.0063)	1.64253e-16	0.031 (0.024-0.048)	0.0097 (0.0085-0.012)	9.46099e-13	0.031 (0.024-0.048)	0.022 (0.018-0.028)	0.00225618	0.0047 (0.0037-0.0063)	0.0097 (0.0085-0.012)	2.9189e-14	0.0047 (0.0037-0.0063)	0.022 (0.018-0.028)	1.86034e-23	0.0097 (0.0085-0.012)	0.022 (0.018-0.028)	1.58111e-14
A2aF	0.02 (0.011-0.026)	0.017 (0.0097-0.023)	0.35079	0.02 (0.011-0.026)	0.0076 (0.0067-0.0094)	1.92019e-10	0.02 (0.011-0.026)	0.0092 (0.0075-0.011)	8.59638e-07	0.02 (0.011-0.026)	0.015 (0.013-0.018)	0.137187	0.017 (0.0097-0.023)	0.0076 (0.0067-0.0094)	3.8802e-06	0.017 (0.0097-0.023)	0.0092 (0.0075-0.011)	0.000802444	0.017 (0.0097-0.023)	0.015 (0.013-0.018)	0.613875	0.0076 (0.0067-0.0094)	0.0092 (0.0075-0.011)	0.00347064	0.0076 (0.0067-0.0094)	0.015 (0.013-0.018)	9.49135e-14	0.0092 (0.0075-0.011)	0.015 (0.013-0.018)	2.93885e-08
A2B	0.027 (0.015-0.054)	0.01 (0.0053-0.019)	9.32949e-05	0.027 (0.015-0.054)	0.0053 (0.0025-0.0089)	2.43142e-16	0.027 (0.015-0.054)	0.0065 (0.0024-0.013)	4.22628e-08	0.027 (0.015-0.054)	0.026 (0.017-0.034)	0.548064	0.01 (0.0053-0.019)	0.0053 (0.0025-0.0089)	0.000273947	0.01 (0.0053-0.019)	0.0065 (0.0024-0.013)	0.0389882	0.01 (0.0053-0.019)	0.026 (0.017-0.034)	1.41603e-05	0.0053 (0.0025-0.0089)	0.0065 (0.0024-0.013)	0.151002	0.0053 (0.0025-0.0089)	0.026 (0.017-0.034)	2.24673e-18	0.0065 (0.0024-0.013)	0.026 (0.017-0.034)	2.83209e-09
A2G	0.34 (0.32-0.36)	0.26 (0.24-0.28)	1.91038e-11	0.34 (0.32-0.36)	0.6 (0.57-0.61)	2.00612e-19	0.34 (0.32-0.36)	0.47 (0.42-0.58)	7.03347e-16	0.34 (0.32-0.36)	0.35 (0.3-0.4)	0.362152	0.26 (0.24-0.28)	0.6 (0.57-0.61)	1.64253e-16	0.26 (0.24-0.28)	0.47 (0.42-0.58)	1.64253e-16	0.26 (0.24-0.28)	0.35 (0.3-0.4)	2.20376e-08	0.6 (0.57-0.61)	0.47 (0.42-0.58)	8.49754e-06	0.6 (0.57-0.61)	0.35 (0.3-0.4)	3.72068e-23	0.47 (0.42-0.58)	0.35 (0.3-0.4)	3.90523e-12
A2Ga	0.0038 (0.0035-0.0041)	0.012 (0.0061-0.021)	1.5407e-08	0.0038 (0.0035-0.0041)	0.0081 (0.0073-0.0096)	1.28706e-13	0.0038 (0.0035-0.0041)	0.0065 (0.0042-0.0095)	7.33195e-05	0.0038 (0.0035-0.0041)	0.009 (0.0063-0.01)	2.73665e-10	0.012 (0.0061-0.021)	0.0081 (0.0073-0.0096)	0.217992	0.012 (0.0061-0.021)	0.0065 (0.0042-0.0095)	0.00470767	0.012 (0.0061-0.021)	0.009 (0.0063-0.01)	0.13176	0.0081 (0.0073-0.0096)	0.0065 (0.0042-0.0095)	0.0180589	0.0081 (0.0073-0.0096)	0.009 (0.0063-0.01)	0.912382	0.0065 (0.0042-0.0095)	0.009 (0.0063-0.01)	0.0454472
A2GGa	0.011 (0.01-0.012)	0.038 (0.027-0.076)	9.73113e-13	0.011 (0.01-0.012)	0.014 (0.012-0.016)	0.000202457	0.011 (0.01-0.012)	0.013 (0.0094-0.017)	0.115393	0.011 (0.01-0.012)	0.023 (0.019-0.027)	2.93899e-14	0.038 (0.027-0.076)	0.014 (0.012-0.016)	1.5992e-11	0.038 (0.027-0.076)	0.013 (0.0094-0.017)	1.31227e-11	0.038 (0.027-0.076)	0.023 (0.019-0.027)	0.000129326	0.014 (0.012-0.016)	0.013 (0.0094-0.017)	0.307255	0.014 (0.012-0.016)	0.023 (0.019-0.027)	1.04564e-08	0.013 (0.0094-0.017)	0.023 (0.019-0.027)	8.9845e-10
A2S	0.11 (0.094-0.12)	0.057 (0.051-0.08)	2.6018e-11	0.11 (0.094-0.12)	0.17 (0.14-0.19)	3.36075e-11	0.11 (0.094-0.12)	0.096 (0.072-0.15)	0.556359	0.11 (0.094-0.12)	0.084 (0.071-0.1)	1.67375e-05	0.057 (0.051-0.08)	0.17 (0.14-0.19)	1.64253e-16	0.057 (0.051-0.08)	0.096 (0.072-0.15)	3.69374e-05	0.057 (0.051-0.08)	0.084 (0.071-0.1)	0.000224234	0.17 (0.14-0.19)	0.096 (0.072-0.15)	6.2599e-06	0.17 (0.14-0.19)	0.084 (0.071-0.1)	3.43419e-19	0.096 (0.072-0.15)	0.084 (0.071-0.1)	0.0404158
A2GS	0.31 (0.27-0.37)	0.26 (0.22-0.28)	8.4563e-05	0.31 (0.27-0.37)	0.28 (0.24-0.31)	0.00778693	0.31 (0.27-0.37)	0.21 (0.18-0.27)	8.61783e-08	0.31 (0.27-0.37)	0.24 (0.23-0.26)	2.92977e-08	0.26 (0.22-0.28)	0.28 (0.24-0.31)	0.00698736	0.26 (0.22-0.28)	0.21 (0.18-0.27)	0.0967151	0.26 (0.22-0.28)	0.24 (0.23-0.26)	0.551787	0.28 (0.24-0.31)	0.21 (0.18-0.27)	5.94593e-06	0.28 (0.24-0.31)	0.24 (0.23-0.26)	5.71612e-05	0.21 (0.18-0.27)	0.24 (0.23-0.26)	0.122931
S2Sa	n.d.	n.d.	n.d.	n.d.	0.0073 (0.0053-0.013)	n.d.	n.d.	n.d.	n.d.	n.d.	n.d.	n.d.	n.d.	0.0073 (0.0053-0.013)	n.d.	n.d.	n.d.	n.d.	n.d.	n.d.	n.d.	0.0073 (0.0053-0.013)	n.d.	n.d.	0.0073 (0.0053-0.013)	n.d.	n.d.	n.d.	n.d.	n.d.
Significance threshold:		0.000574713

## Sheet: S8 - Subclass Comparison (sep)
Table S8. Subclass comparison per strain. IgG Fc-glycosylation comparison between the subclasses per strain by Mann−Whitney U tests. After Bonferroni correction, p-values below 5.7*10-4 were considered statistically significant (highlighted in table). For a description of the derived glycosylation traits, see Table S3, n.d.: not determined.
	BALB/c				C57BL/6				CD-1				Swiss Webster
Derived glycosylation trait	IgG1 vs. IgG1i				IgG1 vs. IgG1i				IgG1 vs. IgG1i				IgG1 vs. IgG1i
	Median IgG1 (IQR)	Median IgG1i (IQR)	p-value		Median IgG1 (IQR)	Median IgG1i (IQR)	p-value		Median IgG1 (IQR)	Median IgG1i (IQR)	p-value		Median IgG1 (IQR)	Median IgG1i (IQR)	p-value
	n = 10	n = 0			n = 0	n = 10			n = 9	n = 5			n = 9	n = 6
M	0.0057 (0.0043-0.0076)	n.d.	n.d.		n.d.	0.0062 (0.0052-0.008)	n.d.		0.0042 (0.0037-0.014)	0.0031 (0.0025-0.004)	0.23976		0.0058 (0.0048-0.01)	0.0053 (0.0031-0.0073)	0.455944
Hy	0.01 (0.01-0.011)	n.d.	n.d.		n.d.	0.012 (0.011-0.013)	n.d.		0.0056 (0.0032-0.011)	0.0086 (0.0066-0.0093)	0.437562		0.0067 (0.0056-0.0087)	0.0091 (0.0083-0.01)	0.181019
A1	0.011 (0.0092-0.014)	n.d.	n.d.		n.d.	0.049 (0.035-0.057)	n.d.		0.012 (0.0086-0.03)	0.021 (0.019-0.024)	0.363636		0.013 (0.011-0.019)	0.024 (0.022-0.03)	0.035964
A2	0.97 (0.97-0.98)	n.d.	n.d.		n.d.	0.93 (0.92-0.95)	n.d.		0.98 (0.94-0.98)	0.97 (0.96-0.97)	0.363636		0.98 (0.96-0.98)	0.96 (0.96-0.96)	0.223776
A2aF	0.022 (0.02-0.027)	n.d.	n.d.		n.d.	0.023 (0.021-0.025)	n.d.		0.011 (0.0097-0.035)	0.0086 (0.007-0.012)	0.18981		0.013 (0.01-0.021)	0.01 (0.0086-0.012)	0.272128
A2B	0.064 (0.054-0.066)	n.d.	n.d.		n.d.	0.019 (0.019-0.023)	n.d.		0.014 (0.012-0.028)	0.0052 (0.0051-0.0053)	0.000999001		0.017 (0.015-0.024)	0.0062 (0.005-0.0077)	0.000799201
A2G	0.31 (0.31-0.32)	n.d.	n.d.		n.d.	0.28 (0.28-0.3)	n.d.		0.35 (0.33-0.38)	0.25 (0.23-0.25)	0.000999001		0.34 (0.34-0.35)	0.23 (0.22-0.24)	0.0003996
A2Ga	0.0036 (0.0034-0.0037)	n.d.	n.d.		n.d.	0.021 (0.018-0.022)	n.d.		0.0041 (0.0035-0.0042)	0.0053 (0.0044-0.0066)	0.111888		0.004 (0.0039-0.005)	0.0069 (0.0058-0.0079)	0.00759241
A2GGa	0.011 (0.011-0.012)	n.d.	n.d.		n.d.	0.073 (0.065-0.078)	n.d.		0.01 (0.0099-0.011)	0.021 (0.02-0.027)	0.00699301		0.012 (0.011-0.014)	0.03 (0.025-0.036)	0.0003996
A2S	0.12 (0.11-0.13)	n.d.	n.d.		n.d.	0.081 (0.078-0.083)	n.d.		0.094 (0.086-0.11)	0.051 (0.046-0.056)	0.000999001		0.1 (0.089-0.1)	0.051 (0.047-0.054)	0.0003996
A2GS	0.4 (0.37-0.41)	n.d.	n.d.		n.d.	0.28 (0.27-0.29)	n.d.		0.27 (0.24-0.28)	0.22 (0.19-0.22)	0.00699301		0.3 (0.26-0.31)	0.22 (0.2-0.22)	0.0027972
S2Sa	n.d.	n.d.	n.d.		n.d.	n.d.	n.d.		n.d.	n.d.	n.d.		n.d.	n.d.	n.d.
Derived glycosylation trait	IgG1 vs. IgG2b				IgG1 vs. IgG2b				IgG1 vs. IgG2b				IgG1 vs. IgG2b
	Median IgG1 (IQR)	Median IgG2b (IQR)	p-value		Median IgG1 (IQR)	Median IgG2b (IQR)	p-value		Median IgG1 (IQR)	Median IgG2b (IQR)	p-value		Median IgG1 (IQR)	Median IgG2b (IQR)	p-value
	n = 10	n = 10			n = 0	n = 10			n = 9	n = 10			n = 9	n = 10
M	0.0057 (0.0043-0.0076)	n.d.	n.d.		n.d.	n.d.	n.d.		0.0042 (0.0037-0.014)	n.d.	n.d.		0.0058 (0.0048-0.01)	n.d.	n.d.
Hy	0.01 (0.01-0.011)	0.0064 (0.0059-0.0067)	0.0185434		n.d.	0.0036 (0.0032-0.0051)	n.d.		0.0056 (0.0032-0.011)	0.0019 (0.0011-0.0024)	0.00298772		0.0067 (0.0056-0.0087)	0.0013 (0.0012-0.0016)	4.33004e-05
A1	0.011 (0.0092-0.014)	0.0048 (0.0044-0.0052)	4.33004e-05		n.d.	0.0027 (0.0026-0.0035)	n.d.		0.012 (0.0086-0.03)	0.0063 (0.0053-0.0077)	0.00145056		0.013 (0.011-0.019)	0.0052 (0.0047-0.0069)	2.16502e-05
A2	0.97 (0.97-0.98)	0.99 (0.99-0.99)	4.33004e-05		n.d.	0.99 (0.99-0.99)	n.d.		0.98 (0.94-0.98)	0.99 (0.99-0.99)	0.000151551		0.98 (0.96-0.98)	0.99 (0.99-0.99)	2.16502e-05
A2aF	0.022 (0.02-0.027)	0.008 (0.0079-0.01)	1.08251e-05		n.d.	0.0065 (0.0064-0.0066)	n.d.		0.011 (0.0097-0.035)	0.0087 (0.0071-0.012)	0.0788932		0.013 (0.01-0.021)	0.0077 (0.0072-0.0091)	0.00298772
A2B	0.064 (0.054-0.066)	0.0095 (0.0091-0.011)	1.08251e-05		n.d.	0.007 (0.0065-0.0076)	n.d.		0.014 (0.012-0.028)	0.0028 (0.0018-0.0038)	2.16502e-05		0.017 (0.015-0.024)	0.0023 (0.0014-0.0032)	2.16502e-05
A2G	0.31 (0.31-0.32)	0.6 (0.59-0.6)	1.08251e-05		n.d.	0.62 (0.61-0.62)	n.d.		0.35 (0.33-0.38)	0.57 (0.52-0.59)	2.16502e-05		0.34 (0.34-0.35)	0.59 (0.54-0.61)	2.16502e-05
A2Ga	0.0036 (0.0034-0.0037)	0.0094 (0.0093-0.0095)	1.08251e-05		n.d.	0.008 (0.0074-0.0095)	n.d.		0.0041 (0.0035-0.0042)	0.0078 (0.0062-0.011)	0.000974258		0.004 (0.0039-0.005)	0.0076 (0.0065-0.0078)	0.00210007
A2GGa	0.011 (0.011-0.012)	0.016 (0.015-0.016)	1.08251e-05		n.d.	0.013 (0.012-0.015)	n.d.		0.01 (0.0099-0.011)	0.014 (0.011-0.02)	0.211024		0.012 (0.011-0.014)	0.013 (0.012-0.014)	0.496698
A2S	0.12 (0.11-0.13)	0.17 (0.16-0.18)	1.08251e-05		n.d.	0.2 (0.19-0.21)	n.d.		0.094 (0.086-0.11)	0.13 (0.12-0.14)	0.00145056		0.1 (0.089-0.1)	0.14 (0.13-0.16)	0.000649505
A2GS	0.4 (0.37-0.41)	0.29 (0.28-0.3)	1.08251e-05		n.d.	0.32 (0.31-0.33)	n.d.		0.27 (0.24-0.28)	0.23 (0.22-0.27)	0.0788932		0.3 (0.26-0.31)	0.25 (0.23-0.27)	0.0947195
S2Sa	n.d.	0.015 (0.013-0.017)	n.d.		n.d.	0.0055 (0.005-0.0062)	n.d.		n.d.	0.0084 (0.0051-0.014)	n.d.		n.d.	0.0057 (0.0049-0.0073)	n.d.
Derived glycosylation trait	IgG1 vs. IgG2a/c				IgG1 vs. IgG2a/c				IgG1 vs. IgG2a/c				IgG1 vs. IgG2a/c
	Median IgG1 (IQR)	Median IgG2a/c (IQR)	p-value		Median IgG1 (IQR)	Median IgG2a/c (IQR)	p-value		Median IgG1 (IQR)	Median IgG2a/c (IQR)	p-value		Median IgG1 (IQR)	Median IgG2a/c (IQR)	p-value
	n = 10	n = 10			n = 0	n = 10			n = 9	n = 10			n = 9	n = 10
M	0.0057 (0.0043-0.0076)	n.d.	n.d.		n.d.	n.d.	n.d.		0.0042 (0.0037-0.014)	n.d.	n.d.		0.0058 (0.0048-0.01)	n.d.	n.d.
Hy	0.01 (0.01-0.011)	0.0079 (0.0044-0.012)	0.352681		n.d.	0.0077 (0.0052-0.012)	n.d.		0.0056 (0.0032-0.011)	0.0018 (0.0014-0.0022)	0.000259802		0.0067 (0.0056-0.0087)	0.0015 (0.0011-0.0019)	2.16502e-05
A1	0.011 (0.0092-0.014)	0.011 (0.0098-0.015)	0.352681		n.d.	0.0095 (0.007-0.01)	n.d.		0.012 (0.0086-0.03)	0.01 (0.0086-0.015)	0.496698		0.013 (0.011-0.019)	0.0092 (0.0071-0.011)	0.00567235
A2	0.97 (0.97-0.98)	0.98 (0.97-0.98)	0.105122		n.d.	0.98 (0.98-0.99)	n.d.		0.98 (0.94-0.98)	0.99 (0.98-0.99)	0.0132716		0.98 (0.96-0.98)	0.99 (0.99-0.99)	4.33004e-05
A2aF	0.022 (0.02-0.027)	0.01 (0.0095-0.011)	4.33004e-05		n.d.	0.013 (0.011-0.014)	n.d.		0.011 (0.0097-0.035)	0.0073 (0.0071-0.0079)	0.000259802		0.013 (0.01-0.021)	0.0076 (0.0072-0.0083)	0.00762086
A2B	0.064 (0.054-0.066)	0.011 (0.0081-0.013)	1.08251e-05		n.d.	0.022 (0.017-0.028)	n.d.		0.014 (0.012-0.028)	0.0026 (0.0023-0.0028)	2.16502e-05		0.017 (0.015-0.024)	0.0022 (0.002-0.0026)	2.16502e-05
A2G	0.31 (0.31-0.32)	0.44 (0.42-0.45)	1.08251e-05		n.d.	0.61 (0.6-0.65)	n.d.		0.35 (0.33-0.38)	0.45 (0.38-0.51)	0.00762086		0.34 (0.34-0.35)	0.47 (0.44-0.51)	2.16502e-05
A2Ga	0.0036 (0.0034-0.0037)	0.0054 (0.0043-0.006)	0.000725281		n.d.	0.01 (0.0097-0.013)	n.d.		0.0041 (0.0035-0.0042)	0.0053 (0.003-0.0076)	0.780186		0.004 (0.0039-0.005)	0.0053 (0.0038-0.0073)	0.277512
A2GGa	0.011 (0.011-0.012)	0.012 (0.0098-0.014)	0.578742		n.d.	0.017 (0.016-0.022)	n.d.		0.01 (0.0099-0.011)	0.012 (0.008-0.015)	1		0.012 (0.011-0.014)	0.011 (0.0085-0.015)	0.66072
A2S	0.12 (0.11-0.13)	0.075 (0.07-0.082)	1.08251e-05		n.d.	0.18 (0.17-0.19)	n.d.		0.094 (0.086-0.11)	0.087 (0.064-0.13)	0.60378		0.1 (0.089-0.1)	0.11 (0.074-0.12)	0.842105
A2GS	0.4 (0.37-0.41)	0.18 (0.17-0.18)	1.08251e-05		n.d.	0.29 (0.29-0.3)	n.d.		0.27 (0.24-0.28)	0.19 (0.17-0.26)	0.0220182		0.3 (0.26-0.31)	0.22 (0.2-0.25)	0.000649505
S2Sa	n.d.	n.d.	n.d.		n.d.	n.d.	n.d.		n.d.	n.d.	n.d.		n.d.	n.d.	n.d.
Derived glycosylation trait	IgG1 vs. IgG3				IgG1 vs. IgG3				IgG1 vs. IgG3				IgG1 vs. IgG3
	Median IgG1 (IQR)	Median IgG3 (IQR)	p-value		Median IgG1 (IQR)	Median IgG3 (IQR)	p-value		Median IgG1 (IQR)	Median IgG3 (IQR)	p-value		Median IgG1 (IQR)	Median IgG3 (IQR)	p-value
	n = 10	n = 10			n = 0	n = 10			n = 9	n = 10			n = 9	n = 10
M	0.0057 (0.0043-0.0076)	n.d.	n.d.		n.d.	n.d.	n.d.		0.0042 (0.0037-0.014)	n.d.	n.d.		0.0058 (0.0048-0.01)	n.d.	n.d.
Hy	0.01 (0.01-0.011)	n.d.	n.d.		n.d.	n.d.	n.d.		0.0056 (0.0032-0.011)	n.d.	n.d.		0.0067 (0.0056-0.0087)	n.d.	n.d.
A1	0.011 (0.0092-0.014)	0.026 (0.021-0.027)	1.08251e-05		n.d.	0.03 (0.026-0.035)	n.d.		0.012 (0.0086-0.03)	0.019 (0.016-0.02)	0.242807		0.013 (0.011-0.019)	0.019 (0.017-0.022)	0.182316
A2	0.97 (0.97-0.98)	0.97 (0.97-0.98)	0.314999		n.d.	0.97 (0.96-0.97)	n.d.		0.98 (0.94-0.98)	0.98 (0.98-0.98)	0.315378		0.98 (0.96-0.98)	0.98 (0.98-0.98)	0.0172119
A2aF	0.022 (0.02-0.027)	0.018 (0.016-0.019)	0.0185434		n.d.	0.015 (0.014-0.019)	n.d.		0.011 (0.0097-0.035)	0.014 (0.0091-0.016)	0.780186		0.013 (0.01-0.021)	0.014 (0.012-0.016)	0.842105
A2B	0.064 (0.054-0.066)	0.019 (0.014-0.023)	1.08251e-05		n.d.	0.05 (0.038-0.062)	n.d.		0.014 (0.012-0.028)	0.023 (0.0099-0.03)	0.904826		0.017 (0.015-0.024)	0.026 (0.019-0.033)	0.211024
A2G	0.31 (0.31-0.32)	0.38 (0.38-0.4)	4.33004e-05		n.d.	0.42 (0.4-0.43)	n.d.		0.35 (0.33-0.38)	0.31 (0.26-0.33)	0.00762086		0.34 (0.34-0.35)	0.3 (0.29-0.31)	0.000974258
A2Ga	0.0036 (0.0034-0.0037)	0.0091 (0.0083-0.01)	1.08251e-05		n.d.	0.01 (0.0094-0.012)	n.d.		0.0041 (0.0035-0.0042)	0.0063 (0.0043-0.0094)	0.0434736		0.004 (0.0039-0.005)	0.0062 (0.005-0.0077)	0.0172119
A2GGa	0.011 (0.011-0.012)	0.024 (0.022-0.025)	1.08251e-05		n.d.	0.024 (0.023-0.029)	n.d.		0.01 (0.0099-0.011)	0.019 (0.016-0.03)	0.00145056		0.012 (0.011-0.014)	0.021 (0.015-0.026)	0.00298772
A2S	0.12 (0.11-0.13)	0.092 (0.087-0.1)	4.33004e-05		n.d.	0.1 (0.1-0.12)	n.d.		0.094 (0.086-0.11)	0.067 (0.062-0.078)	8.66007e-05		0.1 (0.089-0.1)	0.071 (0.067-0.077)	8.66007e-05
A2GS	0.4 (0.37-0.41)	0.24 (0.23-0.25)	1.08251e-05		n.d.	0.26 (0.25-0.27)	n.d.		0.27 (0.24-0.28)	0.23 (0.22-0.25)	0.0279287		0.3 (0.26-0.31)	0.24 (0.23-0.26)	0.00413518
S2Sa	n.d.	n.d.	n.d.		n.d.	n.d.	n.d.		n.d.	n.d.	n.d.		n.d.	n.d.	n.d.
Derived glycosylation trait	IgG1i vs. IgG2b				IgG1i vs. IgG2b				IgG1i vs. IgG2b				IgG1i vs. IgG2b
	Median IgG1i (IQR)	Median IgG2b (IQR)	p-value		Median IgG1i (IQR)	Median IgG2b (IQR)	p-value		Median IgG1i (IQR)	Median IgG2b (IQR)	p-value		Median IgG1i (IQR)	Median IgG2b (IQR)	p-value
	n = 0	n = 10			n = 10	n = 10			n = 5	n = 10			n = 6	n = 10
M	n.d.	n.d.	n.d.		0.0062 (0.0052-0.008)	n.d.	n.d.		0.0031 (0.0025-0.004)	n.d.	n.d.		0.0053 (0.0031-0.0073)	n.d.	n.d.
Hy	n.d.	0.0064 (0.0059-0.0067)	n.d.		0.012 (0.011-0.013)	0.0036 (0.0032-0.0051)	1.08251e-05		0.0086 (0.0066-0.0093)	0.0019 (0.0011-0.0024)	0.000666001		0.0091 (0.0083-0.01)	0.0013 (0.0012-0.0016)	0.00024975
A1	n.d.	0.0048 (0.0044-0.0052)	n.d.		0.049 (0.035-0.057)	0.0027 (0.0026-0.0035)	1.08251e-05		0.021 (0.019-0.024)	0.0063 (0.0053-0.0077)	0.000666001		0.024 (0.022-0.03)	0.0052 (0.0047-0.0069)	0.00024975
A2	n.d.	0.99 (0.99-0.99)	n.d.		0.93 (0.92-0.95)	0.99 (0.99-0.99)	1.08251e-05		0.97 (0.96-0.97)	0.99 (0.99-0.99)	0.000666001		0.96 (0.96-0.96)	0.99 (0.99-0.99)	0.00024975
A2aF	n.d.	0.008 (0.0079-0.01)	n.d.		0.023 (0.021-0.025)	0.0065 (0.0064-0.0066)	1.08251e-05		0.0086 (0.007-0.012)	0.0087 (0.0071-0.012)	0.859141		0.01 (0.0086-0.012)	0.0077 (0.0072-0.0091)	0.0934066
A2B	n.d.	0.0095 (0.0091-0.011)	n.d.		0.019 (0.019-0.023)	0.007 (0.0065-0.0076)	1.08251e-05		0.0052 (0.0051-0.0053)	0.0028 (0.0018-0.0038)	0.000666001		0.0062 (0.005-0.0077)	0.0023 (0.0014-0.0032)	0.000999001
A2G	n.d.	0.6 (0.59-0.6)	n.d.		0.28 (0.28-0.3)	0.62 (0.61-0.62)	1.08251e-05		0.25 (0.23-0.25)	0.57 (0.52-0.59)	0.000666001		0.23 (0.22-0.24)	0.59 (0.54-0.61)	0.00024975
A2Ga	n.d.	0.0094 (0.0093-0.0095)	n.d.		0.021 (0.018-0.022)	0.008 (0.0074-0.0095)	1.08251e-05		0.0053 (0.0044-0.0066)	0.0078 (0.0062-0.011)	0.0752581		0.0069 (0.0058-0.0079)	0.0076 (0.0065-0.0078)	1
A2GGa	n.d.	0.016 (0.015-0.016)	n.d.		0.073 (0.065-0.078)	0.013 (0.012-0.015)	1.08251e-05		0.021 (0.02-0.027)	0.014 (0.011-0.02)	0.0752581		0.03 (0.025-0.036)	0.013 (0.012-0.014)	0.000999001
A2S	n.d.	0.17 (0.16-0.18)	n.d.		0.081 (0.078-0.083)	0.2 (0.19-0.21)	1.08251e-05		0.051 (0.046-0.056)	0.13 (0.12-0.14)	0.000666001		0.051 (0.047-0.054)	0.14 (0.13-0.16)	0.00024975
A2GS	n.d.	0.29 (0.28-0.3)	n.d.		0.28 (0.27-0.29)	0.32 (0.31-0.33)	0.000129901		0.22 (0.19-0.22)	0.23 (0.22-0.27)	0.164502		0.22 (0.2-0.22)	0.25 (0.23-0.27)	0.0224775
S2Sa	n.d.	0.015 (0.013-0.017)	n.d.		n.d.	0.0055 (0.005-0.0062)	n.d.		n.d.	0.0084 (0.0051-0.014)	n.d.		n.d.	0.0057 (0.0049-0.0073)	n.d.
Derived glycosylation trait	IgG1i vs. IgG2a/c				IgG1i vs. IgG2a/c				IgG1i vs. IgG2a/c				IgG1i vs. IgG2a/c
	Median IgG1i (IQR)	Median IgG2a/c (IQR)	p-value		Median IgG1i (IQR)	Median IgG2a/c (IQR)	p-value		Median IgG1i (IQR)	Median IgG2a/c (IQR)	p-value		Median IgG1i (IQR)	Median IgG2a/c (IQR)	p-value
	n = 0	n = 10			n = 10	n = 10			n = 5	n = 10			n = 6	n = 10
M	n.d.	n.d.	n.d.		0.0062 (0.0052-0.008)	n.d.	n.d.		0.0031 (0.0025-0.004)	n.d.	n.d.		0.0053 (0.0031-0.0073)	n.d.	n.d.
Hy	n.d.	0.0079 (0.0044-0.012)	n.d.		0.012 (0.011-0.013)	0.0077 (0.0052-0.012)	0.0288056		0.0086 (0.0066-0.0093)	0.0018 (0.0014-0.0022)	0.000666001		0.0091 (0.0083-0.01)	0.0015 (0.0011-0.0019)	0.00024975
A1	n.d.	0.011 (0.0098-0.015)	n.d.		0.049 (0.035-0.057)	0.0095 (0.007-0.01)	1.08251e-05		0.021 (0.019-0.024)	0.01 (0.0086-0.015)	0.027972		0.024 (0.022-0.03)	0.0092 (0.0071-0.011)	0.00024975
A2	n.d.	0.98 (0.97-0.98)	n.d.		0.93 (0.92-0.95)	0.98 (0.98-0.99)	1.08251e-05		0.97 (0.96-0.97)	0.99 (0.98-0.99)	0.002664		0.96 (0.96-0.96)	0.99 (0.99-0.99)	0.00024975
A2aF	n.d.	0.01 (0.0095-0.011)	n.d.		0.023 (0.021-0.025)	0.013 (0.011-0.014)	1.08251e-05		0.0086 (0.007-0.012)	0.0073 (0.0071-0.0079)	0.370962		0.01 (0.0086-0.012)	0.0076 (0.0072-0.0083)	0.147103
A2B	n.d.	0.011 (0.0081-0.013)	n.d.		0.019 (0.019-0.023)	0.022 (0.017-0.028)	0.684211		0.0052 (0.0051-0.0053)	0.0026 (0.0023-0.0028)	0.000666001		0.0062 (0.005-0.0077)	0.0022 (0.002-0.0026)	0.002997
A2G	n.d.	0.44 (0.42-0.45)	n.d.		0.28 (0.28-0.3)	0.61 (0.6-0.65)	1.08251e-05		0.25 (0.23-0.25)	0.45 (0.38-0.51)	0.000666001		0.23 (0.22-0.24)	0.47 (0.44-0.51)	0.00024975
A2Ga	n.d.	0.0054 (0.0043-0.006)	n.d.		0.021 (0.018-0.022)	0.01 (0.0097-0.013)	0.000205677		0.0053 (0.0044-0.0066)	0.0053 (0.003-0.0076)	0.859141		0.0069 (0.0058-0.0079)	0.0053 (0.0038-0.0073)	0.313187
A2GGa	n.d.	0.012 (0.0098-0.014)	n.d.		0.073 (0.065-0.078)	0.017 (0.016-0.022)	1.08251e-05		0.021 (0.02-0.027)	0.012 (0.008-0.015)	0.012654		0.03 (0.025-0.036)	0.011 (0.0085-0.015)	0.0004995
A2S	n.d.	0.075 (0.07-0.082)	n.d.		0.081 (0.078-0.083)	0.18 (0.17-0.19)	1.08251e-05		0.051 (0.046-0.056)	0.087 (0.064-0.13)	0.019314		0.051 (0.047-0.054)	0.11 (0.074-0.12)	0.00024975
A2GS	n.d.	0.18 (0.17-0.18)	n.d.		0.28 (0.27-0.29)	0.29 (0.29-0.3)	0.247451		0.22 (0.19-0.22)	0.19 (0.17-0.26)	0.953047		0.22 (0.2-0.22)	0.22 (0.2-0.25)	1
S2Sa	n.d.	n.d.	n.d.		n.d.	n.d.	n.d.		n.d.	n.d.	n.d.		n.d.	n.d.	n.d.
Derived glycosylation trait	IgG1i vs. IgG3				IgG1i vs. IgG3				IgG1i vs. IgG3				IgG1i vs. IgG3
	Median IgG1i (IQR)	Median IgG3 (IQR)	p-value		Median IgG1i (IQR)	Median IgG3 (IQR)	p-value		Median IgG1i (IQR)	Median IgG3 (IQR)	p-value		Median IgG1i (IQR)	Median IgG3 (IQR)	p-value
	n = 0	n = 10			n = 10	n = 10			n = 5	n = 10			n = 6	n = 10
M	n.d.	n.d.	n.d.		0.0062 (0.0052-0.008)	n.d.	n.d.		0.0031 (0.0025-0.004)	n.d.	n.d.		0.0053 (0.0031-0.0073)	n.d.	n.d.
Hy	n.d.	n.d.	n.d.		0.012 (0.011-0.013)	n.d.	n.d.		0.0086 (0.0066-0.0093)	n.d.	n.d.		0.0091 (0.0083-0.01)	n.d.	n.d.
A1	n.d.	0.026 (0.021-0.027)	n.d.		0.049 (0.035-0.057)	0.03 (0.026-0.035)	0.00684146		0.021 (0.019-0.024)	0.019 (0.016-0.02)	0.20646		0.024 (0.022-0.03)	0.019 (0.017-0.022)	0.0312188
A2	n.d.	0.97 (0.97-0.98)	n.d.		0.93 (0.92-0.95)	0.97 (0.96-0.97)	7.57756e-05		0.97 (0.96-0.97)	0.98 (0.98-0.98)	0.000666001		0.96 (0.96-0.96)	0.98 (0.98-0.98)	0.000999001
A2aF	n.d.	0.018 (0.016-0.019)	n.d.		0.023 (0.021-0.025)	0.015 (0.014-0.019)	0.0146896		0.0086 (0.007-0.012)	0.014 (0.0091-0.016)	0.254412		0.01 (0.0086-0.012)	0.014 (0.012-0.016)	0.21978
A2B	n.d.	0.019 (0.014-0.023)	n.d.		0.019 (0.019-0.023)	0.05 (0.038-0.062)	1.08251e-05		0.0052 (0.0051-0.0053)	0.023 (0.0099-0.03)	0.000666001		0.0062 (0.005-0.0077)	0.026 (0.019-0.033)	0.0004995
A2G	n.d.	0.38 (0.38-0.4)	n.d.		0.28 (0.28-0.3)	0.42 (0.4-0.43)	1.08251e-05		0.25 (0.23-0.25)	0.31 (0.26-0.33)	0.012654		0.23 (0.22-0.24)	0.3 (0.29-0.31)	0.00024975
A2Ga	n.d.	0.0091 (0.0083-0.01)	n.d.		0.021 (0.018-0.022)	0.01 (0.0094-0.012)	7.57756e-05		0.0053 (0.0044-0.0066)	0.0063 (0.0043-0.0094)	0.43956		0.0069 (0.0058-0.0079)	0.0062 (0.005-0.0077)	0.635365
A2GGa	n.d.	0.024 (0.022-0.025)	n.d.		0.073 (0.065-0.078)	0.024 (0.023-0.029)	1.08251e-05		0.021 (0.02-0.027)	0.019 (0.016-0.03)	0.859141		0.03 (0.025-0.036)	0.021 (0.015-0.026)	0.0934066
A2S	n.d.	0.092 (0.087-0.1)	n.d.		0.081 (0.078-0.083)	0.1 (0.1-0.12)	4.33004e-05		0.051 (0.046-0.056)	0.067 (0.062-0.078)	0.002664		0.051 (0.047-0.054)	0.071 (0.067-0.077)	0.00024975
A2GS	n.d.	0.24 (0.23-0.25)	n.d.		0.28 (0.27-0.29)	0.26 (0.25-0.27)	0.0185434		0.22 (0.19-0.22)	0.23 (0.22-0.25)	0.30969		0.22 (0.2-0.22)	0.24 (0.23-0.26)	0.117882
S2Sa	n.d.	n.d.	n.d.		n.d.	n.d.	n.d.		n.d.	n.d.	n.d.		n.d.	n.d.	n.d.
Derived glycosylation trait	IgG2b vs. IgG2a/c				IgG2b vs. IgG2a/c				IgG2b vs. IgG2a/c				IgG2b vs. IgG2a/c
	Median IgG2b (IQR)	Median IgG2a/c (IQR)	p-value		Median IgG2b (IQR)	Median IgG2a/c (IQR)	p-value		Median IgG2b (IQR)	Median IgG2a/c (IQR)	p-value		Median IgG2b (IQR)	Median IgG2a/c (IQR)	p-value
	n = 10	n = 10			n = 10	n = 10			n = 10	n = 10			n = 10	n = 10
M	n.d.	n.d.	n.d.		n.d.	n.d.	n.d.		n.d.	n.d.	n.d.		n.d.	n.d.	n.d.
Hy	0.0064 (0.0059-0.0067)	0.0079 (0.0044-0.012)	0.911797		0.0036 (0.0032-0.0051)	0.0077 (0.0052-0.012)	0.00150469		0.0019 (0.0011-0.0024)	0.0018 (0.0014-0.0022)	0.970512		0.0013 (0.0012-0.0016)	0.0015 (0.0011-0.0019)	0.853428
A1	0.0048 (0.0044-0.0052)	0.011 (0.0098-0.015)	1.08251e-05		0.0027 (0.0026-0.0035)	0.0095 (0.007-0.01)	1.08251e-05		0.0063 (0.0053-0.0077)	0.01 (0.0086-0.015)	0.00388621		0.0052 (0.0047-0.0069)	0.0092 (0.0071-0.011)	0.00150469
A2	0.99 (0.99-0.99)	0.98 (0.97-0.98)	0.00208924		0.99 (0.99-0.99)	0.98 (0.98-0.99)	2.16502e-05		0.99 (0.99-0.99)	0.99 (0.98-0.99)	0.0288056		0.99 (0.99-0.99)	0.99 (0.99-0.99)	0.00287947
A2aF	0.008 (0.0079-0.01)	0.01 (0.0095-0.011)	0.0232306		0.0065 (0.0064-0.0066)	0.013 (0.011-0.014)	1.08251e-05		0.0087 (0.0071-0.012)	0.0073 (0.0071-0.0079)	0.190316		0.0077 (0.0072-0.0091)	0.0076 (0.0072-0.0083)	0.911797
A2B	0.0095 (0.0091-0.011)	0.011 (0.0081-0.013)	0.739364		0.007 (0.0065-0.0076)	0.022 (0.017-0.028)	1.08251e-05		0.0028 (0.0018-0.0038)	0.0026 (0.0023-0.0028)	0.630529		0.0023 (0.0014-0.0032)	0.0022 (0.002-0.0026)	0.684211
A2G	0.6 (0.59-0.6)	0.44 (0.42-0.45)	1.08251e-05		0.62 (0.61-0.62)	0.61 (0.6-0.65)	0.970512		0.57 (0.52-0.59)	0.45 (0.38-0.51)	0.00287947		0.59 (0.54-0.61)	0.47 (0.44-0.51)	0.00684146
A2Ga	0.0094 (0.0093-0.0095)	0.0054 (0.0043-0.006)	0.000725281		0.008 (0.0074-0.0095)	0.01 (0.0097-0.013)	0.0089307		0.0078 (0.0062-0.011)	0.0053 (0.003-0.0076)	0.105122		0.0076 (0.0065-0.0078)	0.0053 (0.0038-0.0073)	0.123005
A2GGa	0.016 (0.015-0.016)	0.012 (0.0098-0.014)	0.0089307		0.013 (0.012-0.015)	0.017 (0.016-0.022)	0.0089307		0.014 (0.011-0.02)	0.012 (0.008-0.015)	0.247451		0.013 (0.012-0.014)	0.011 (0.0085-0.015)	0.481251
A2S	0.17 (0.16-0.18)	0.075 (0.07-0.082)	1.08251e-05		0.2 (0.19-0.21)	0.18 (0.17-0.19)	0.0432571		0.13 (0.12-0.14)	0.087 (0.064-0.13)	0.035463		0.14 (0.13-0.16)	0.11 (0.074-0.12)	0.0089307
A2GS	0.29 (0.28-0.3)	0.18 (0.17-0.18)	1.08251e-05		0.32 (0.31-0.33)	0.29 (0.29-0.3)	0.00105003		0.23 (0.22-0.27)	0.19 (0.17-0.26)	0.075256		0.25 (0.23-0.27)	0.22 (0.2-0.25)	0.035463
S2Sa	0.015 (0.013-0.017)	n.d.	n.d.		0.0055 (0.005-0.0062)	n.d.	n.d.		0.0084 (0.0051-0.014)	n.d.	n.d.		0.0057 (0.0049-0.0073)	n.d.	n.d.
Derived glycosylation trait	IgG2b vs. IgG3				IgG2b vs. IgG3				IgG2b vs. IgG3				IgG2b vs. IgG3
	Median IgG2b (IQR)	Median IgG3 (IQR)	p-value		Median IgG2b (IQR)	Median IgG3 (IQR)	p-value		Median IgG2b (IQR)	Median IgG3 (IQR)	p-value		Median IgG2b (IQR)	Median IgG3 (IQR)	p-value
	n = 10	n = 10			n = 10	n = 10			n = 10	n = 10			n = 10	n = 10
M	n.d.	n.d.	n.d.		n.d.	n.d.	n.d.		n.d.	n.d.	n.d.		n.d.	n.d.	n.d.
Hy	0.0064 (0.0059-0.0067)	n.d.	n.d.		0.0036 (0.0032-0.0051)	n.d.	n.d.		0.0019 (0.0011-0.0024)	n.d.	n.d.		0.0013 (0.0012-0.0016)	n.d.	n.d.
A1	0.0048 (0.0044-0.0052)	0.026 (0.021-0.027)	1.08251e-05		0.0027 (0.0026-0.0035)	0.03 (0.026-0.035)	1.08251e-05		0.0063 (0.0053-0.0077)	0.019 (0.016-0.02)	1.08251e-05		0.0052 (0.0047-0.0069)	0.019 (0.017-0.022)	1.08251e-05
A2	0.99 (0.99-0.99)	0.97 (0.97-0.98)	7.57756e-05		0.99 (0.99-0.99)	0.97 (0.96-0.97)	1.08251e-05		0.99 (0.99-0.99)	0.98 (0.98-0.98)	0.000129901		0.99 (0.99-0.99)	0.98 (0.98-0.98)	1.08251e-05
A2aF	0.008 (0.0079-0.01)	0.018 (0.016-0.019)	1.08251e-05		0.0065 (0.0064-0.0066)	0.015 (0.014-0.019)	1.08251e-05		0.0087 (0.0071-0.012)	0.014 (0.0091-0.016)	0.0630128		0.0077 (0.0072-0.0091)	0.014 (0.012-0.016)	0.000205677
A2B	0.0095 (0.0091-0.011)	0.019 (0.014-0.023)	7.57756e-05		0.007 (0.0065-0.0076)	0.05 (0.038-0.062)	1.08251e-05		0.0028 (0.0018-0.0038)	0.023 (0.0099-0.03)	1.08251e-05		0.0023 (0.0014-0.0032)	0.026 (0.019-0.033)	1.08251e-05
A2G	0.6 (0.59-0.6)	0.38 (0.38-0.4)	1.08251e-05		0.62 (0.61-0.62)	0.42 (0.4-0.43)	1.08251e-05		0.57 (0.52-0.59)	0.31 (0.26-0.33)	1.08251e-05		0.59 (0.54-0.61)	0.3 (0.29-0.31)	1.08251e-05
A2Ga	0.0094 (0.0093-0.0095)	0.0091 (0.0083-0.01)	0.279861		0.008 (0.0074-0.0095)	0.01 (0.0094-0.012)	0.0114962		0.0078 (0.0062-0.011)	0.0063 (0.0043-0.0094)	0.352681		0.0076 (0.0065-0.0078)	0.0062 (0.005-0.0077)	0.481251
A2GGa	0.016 (0.015-0.016)	0.024 (0.022-0.025)	0.00208924		0.013 (0.012-0.015)	0.024 (0.023-0.029)	1.08251e-05		0.014 (0.011-0.02)	0.019 (0.016-0.03)	0.0524259		0.013 (0.012-0.014)	0.021 (0.015-0.026)	0.0089307
A2S	0.17 (0.16-0.18)	0.092 (0.087-0.1)	1.08251e-05		0.2 (0.19-0.21)	0.1 (0.1-0.12)	1.08251e-05		0.13 (0.12-0.14)	0.067 (0.062-0.078)	1.08251e-05		0.14 (0.13-0.16)	0.071 (0.067-0.077)	1.08251e-05
A2GS	0.29 (0.28-0.3)	0.24 (0.23-0.25)	1.08251e-05		0.32 (0.31-0.33)	0.26 (0.25-0.27)	2.16502e-05		0.23 (0.22-0.27)	0.23 (0.22-0.25)	0.481251		0.25 (0.23-0.27)	0.24 (0.23-0.26)	0.481251
S2Sa	0.015 (0.013-0.017)	n.d.	n.d.		0.0055 (0.005-0.0062)	n.d.	n.d.		0.0084 (0.0051-0.014)	n.d.	n.d.		0.0057 (0.0049-0.0073)	n.d.	n.d.
Derived glycosylation trait	IgG2a/c vs. IgG3				IgG2a/c vs. IgG3				IgG2a/c vs. IgG3				IgG2a/c vs. IgG3
	Median IgG2a/c (IQR)	Median IgG3 (IQR)	p-value		Median IgG2a/c (IQR)	Median IgG3 (IQR)	p-value		Median IgG2a/c (IQR)	Median IgG3 (IQR)	p-value		Median IgG2a/c (IQR)	Median IgG3 (IQR)	p-value
	n = 10	n = 10			n = 10	n = 10			n = 10	n = 10			n = 10	n = 10
M	n.d.	n.d.	n.d.		n.d.	n.d.	n.d.		n.d.	n.d.	n.d.		n.d.	n.d.	n.d.
Hy	0.0079 (0.0044-0.012)	n.d.	n.d.		0.0077 (0.0052-0.012)	n.d.	n.d.		0.0018 (0.0014-0.0022)	n.d.	n.d.		0.0015 (0.0011-0.0019)	n.d.	n.d.
A1	0.011 (0.0098-0.015)	0.026 (0.021-0.027)	0.000324753		0.0095 (0.007-0.01)	0.03 (0.026-0.035)	1.08251e-05		0.01 (0.0086-0.015)	0.019 (0.016-0.02)	0.0185434		0.0092 (0.0071-0.011)	0.019 (0.017-0.022)	0.000205677
A2	0.98 (0.97-0.98)	0.97 (0.97-0.98)	0.190316		0.98 (0.98-0.99)	0.97 (0.96-0.97)	7.57756e-05		0.99 (0.98-0.99)	0.98 (0.98-0.98)	0.0432571		0.99 (0.99-0.99)	0.98 (0.98-0.98)	0.000487129
A2aF	0.01 (0.0095-0.011)	0.018 (0.016-0.019)	0.000129901		0.013 (0.011-0.014)	0.015 (0.014-0.019)	0.0892096		0.0073 (0.0071-0.0079)	0.014 (0.0091-0.016)	0.00388621		0.0076 (0.0072-0.0083)	0.014 (0.012-0.016)	0.00287947
A2B	0.011 (0.0081-0.013)	0.019 (0.014-0.023)	0.0185434		0.022 (0.017-0.028)	0.05 (0.038-0.062)	0.000205677		0.0026 (0.0023-0.0028)	0.023 (0.0099-0.03)	1.08251e-05		0.0022 (0.002-0.0026)	0.026 (0.019-0.033)	1.08251e-05
A2G	0.44 (0.42-0.45)	0.38 (0.38-0.4)	0.000205677		0.61 (0.6-0.65)	0.42 (0.4-0.43)	1.08251e-05		0.45 (0.38-0.51)	0.31 (0.26-0.33)	1.08251e-05		0.47 (0.44-0.51)	0.3 (0.29-0.31)	1.08251e-05
A2Ga	0.0054 (0.0043-0.006)	0.0091 (0.0083-0.01)	0.00105003		0.01 (0.0097-0.013)	0.01 (0.0094-0.012)	0.393048		0.0053 (0.003-0.0076)	0.0063 (0.0043-0.0094)	0.279861		0.0053 (0.0038-0.0073)	0.0062 (0.005-0.0077)	0.393048
A2GGa	0.012 (0.0098-0.014)	0.024 (0.022-0.025)	0.000205677		0.017 (0.016-0.022)	0.024 (0.023-0.029)	0.00519604		0.012 (0.008-0.015)	0.019 (0.016-0.03)	0.00684146		0.011 (0.0085-0.015)	0.021 (0.015-0.026)	0.00208924
A2S	0.075 (0.07-0.082)	0.092 (0.087-0.1)	0.00105003		0.18 (0.17-0.19)	0.1 (0.1-0.12)	1.08251e-05		0.087 (0.064-0.13)	0.067 (0.062-0.078)	0.165494		0.11 (0.074-0.12)	0.071 (0.067-0.077)	0.0524259
A2GS	0.18 (0.17-0.18)	0.24 (0.23-0.25)	1.08251e-05		0.29 (0.29-0.3)	0.26 (0.25-0.27)	0.000487129		0.19 (0.17-0.26)	0.23 (0.22-0.25)	0.314999		0.22 (0.2-0.25)	0.24 (0.23-0.26)	0.247451
S2Sa	n.d.	n.d.	n.d.		n.d.	n.d.	n.d.		n.d.	n.d.	n.d.		n.d.	n.d.	n.d.
Significance threshold:		0.000574713

## Sheet: S9 - Glycoforms detected
Table S9. Combined overview of all glycoforms detected by the three methods used. H: Hexose, N: N-Acetylhexosamine, F: Fucose, G: Neu5Gc, S: Neu5Ac, Ge: α2,6-Neu5Gc, Gl: α2,3-Neu5Gc, S: Neu5Ac, E: α2,6-Neu5Ac, (3): α1,3-antenna galactose, (6): α1,6-antenna galactose. GU; Glucose unit, * GU values obtained from UPLC analysis of IgG glycans in more than 500 mice.
		Detected by							IgG1 glycopeptides													IgG1i glycopeptides													IgG2b glycopeptides													IgG2a/c glycopeptides
										Representitive data form indicated sample				Average relative abundance in individual mice (%)				Average relative abundance in pooled samples (%)					Representitive data form indicated sample				Average relative abundance in individual mice (%)				Average relative abundance in pooled samples (%)					Representitive data form indicated sample				Average relative abundance in individual mice (%)				Average relative abundance in pooled samples (%)					Representitive data form indicated sample
Glycoform composition	Structure	LC-MS of IgG1 Fc-glycopeptides	LC-MS of IgG1i Fc-glycopeptides	LC-MS of IgG2b Fc-glycopeptides	LC-MS of IgG2a/c Fc-glycopeptides	LC-MS of IgG3 Fc-glycopeptides	MALDI-TOF-MS of total IgG released glycans	UPLC-fluorescence of total IgG released glycans	Theoretical m/z of most abundant charge state	Observed at m/z	Error (ppm)	IPQ (%)	S/N	BALB/c	C57BL/6	CD-1	Swiss Webster	BALB/c	C57BL/6	CD-1	Swiss Webster	Theoretical m/z of most abundant charge state	Observed at m/z	Error (ppm)	IPQ (%)	S/N	BALB/c	C57BL/6	CD-1	Swiss Webster	BALB/c	C57BL/6	CD-1	Swiss Webster	Theoretical m/z of most abundant charge state	Observed at m/z	Error (ppm)	IPQ (%)	S/N	BALB/c	C57BL/6	CD-1	Swiss Webster	BALB/c	C57BL/6	CD-1	Swiss Webster	Theoretical m/z of most abundant charge state	Observed at m/z
H2N3F1		x	x	x	x				1118.966 (2+)	1118.98 (CD-1 F)	12.767	11.4	15.7	0.12		0.11	0.12	0.09		0.14	0.16	1101.973 (2+)	1101.982 (CD-1)	8.201	13.2	14		0.23	0.13	0.17		0.15	0.22	0.22	1038.934 (2+)	1038.945 (CD-1 M)	10.822	2.1	17.7	n.q.	n.q.	n.q.	n.q.	n.q.	n.q.	n.q.	n.q.	1038.934 (2+)	1038.951 (CD-1)
H5N2		x	x			x	x		1187.476 (2+)	1187.499 (CD-1)	19.392	4.7	10.8	0.41		0.69	0.66	0.45		0.57	0.65	1170.484 (2+)	1170.502 (CD-1)	15.269	23.7	13.1		0.67	0.42	0.59		0.25	0.88	0.95
H3N3F1		x	x	x	x	x	x	x	1199.992 (2+)	1200 (CD-1)	6.776	9.1	75.3	0.57		0.88	0.86	0.45		0.74	0.73	1183 (2+)	1183.002 (CD-1)	1.283	4.3	59.3		0.89	0.61	0.67		0.54	0.65	0.7	1119.96 (2+)	1119.979 (CD-1)	17.291	6.9	78.9	0.21	0.12	0.27	0.23	0.24	0.12	0.16	0.15	1119.96 (2+)	1119.979 (CD-1)
H3N4		x	x			x			1228.503 (2+)	1228.519 (CD-1)	12.878	7.2	40.6	1.58		1.04	1.06	1.25		1.75	2.07	1211.511 (2+)	1211.513 (CD-1)	1.298	4	36.5		0.94	0.5	0.47		0.87	1.19	1.25
H6N2		x					x		1268.503 (2+)	1268.522 (CD-1)	14.616	12.5	11	0.19		0.15	0.13	0.11		0.16	0.17
H4N3F1		x	x	x	x	x	x		1281.018 (2+)	1281.013 (CD-1)	-3.823	8.8	11.7	0.31		0.62	0.53	0.32		0.81	0.81	1264.026 (2+)	1264.023 (CD-1)	-2.702	8	16.5		0.38	0.33	0.4		0.28	0.42	0.42	800.993 (3+)	801.003 (CD-1 F)	12.037	21.9	23.8	0.09	0.08	0.14	0.13	0.14	0.09	0.1	0.09	800.993 (3+)	801.002 (CD-1 F)
H3N4F1		x	x	x	x	x	x	x	868.024 (3+)	868.038 (CD-1)	15.669	1	2373.7	42.79		39.16	40.65	36.04		35.26	34.74	856.695 (3+)	856.704 (CD-1)	11.074	1.4	2180.2		48.17	56.2	57.43		51	48.73	48.49	814.669 (3+)	814.679 (CD-1)	12.649	1.4	2300.7	14.31	12.1	18.02	17.47	13.2	10.85	13.54	15.5	814.669 (3+)	814.679 (CD-1)
H4N4		x	x	x	x	x	x		873.355 (3+)	873.367 (CD-1)	14.158	24.2	29.4	0.37		0.31	0.31	0.6		0.54	0.6	1292.537 (2+)	1292.559 (CD-1)	16.946	18.2	17.7		1.19	0.46	0.74		1.43	2.03	1.61	820.001 (3+)	820.006 (CD-1)	6.66	10.8	36.6	0.15	0.08	0.22	0.14	0.48	0.09	0.2	0.18	820.001 (3+)	820.006 (CD-1)
H5N3F1			x	x	x																	1345.053 (2+)	1345.051 (CD-1)	-1.227	19.7	9.5		0.46	0.23	0.34		0.36	0.48	0.38	855.011 (3+)	855.019 (CD-1 F)	9.907	20.9	12	0.08	0.03	0.11	0.06	0.14	0.03	0.06	0.05	1282.013 (2+)	1282.02 (CD-1)
H4N4F1		x	x	x	x	x	x		922.041 (3+)	922.051 (CD-1)	10.371	0.7	2076.9	22.31		30.48	29.77	30.2		28.56	27.45	910.713 (3+)	910.722 (CD-1)	9.956	1.6	1368.4		20.8	25.96	23.79		25.6	23.82	23.39	868.687 (3+)	868.699 (CD-1)	13.71	0.4	3705.6	41.45	41.75	44.15	44.05	42.45	44.12	41.96	40.46	868.687 (3+)	868.699 (CD-1)
H4N4F1 (6)								x
H4N4F1 (3)								x
H5N4		x		x	x	x	x		927.373 (3+)	927.384 (BALB/c)	11.379	24.2	26.7	0.3		0.62	0.31	0.41		1.27	1.05														874.018 (3+)	874.03 (CD-1)	13.627	16.8	34.7	0.36	0.29	0.36	0.32	0.57	0.34	0.36	0.34	874.018 (3+)	874.029 (CD-1)
H3N5F1		x	x		x		x	x	935.717 (3+)	935.718 (CD-1)	1.099	8	59.8	4.13		1.38	1.52	1.73		2.1	2.35	924.389 (3+)	924.398 (CD-1)	9.46	18.1	40		1.58	0.42	0.42		0.78	0.79	0.88														882.362 (3+)	882.368 (CD-1)
H4N5						x
H8N2							x
H4N3F1G1		x	x	x	x	x			956.711 (3+)	956.716 (CD-1)	4.987	24.2	10	0.12		0.15	0.18	0.11		0.17	0.15	945.383 (3+)	945.387 (CD-1)	4.588	10.7	19.1		2.95	0.81	1		1.04	1.63	2.16	903.357 (3+)	903.369 (CD-1)	13.088	21.3	21.8	0.14	0.07	0.15	0.14	0.17	0.07	0.09	0.08	903.357 (3+)	903.368 (CD-1)
H4N3F1Ge1							x
H4N4G1			x																			964.39 (3+)	964.401 (C57BL/6 F)	11.146	20.7	13.5		n.q.	n.q.	n.q.		n.q.	n.q.	n.q.
H5N4F1		x	x	x	x	x	x	x	976.059 (3+)	976.077 (CD-1)	18.001	1.3	603.1	3.14		5.27	4.6	5.53		5.12	4.99	964.731 (3+)	964.737 (CD-1)	6.057	7.6	118.4		2.75	3.07	2.6		3.28	3.11	3.01	922.704 (3+)	922.717 (CD-1)	14.624	1.2	2791.3	10.86	10.33	11.53	10.86	13.43	13.53	11.85	10.7	922.704 (3+)	922.717 (CD-1)
H4N5F1		x		x	x	x	x		989.734 (3+)	989.737 (CD-1)	3.248	24.7	20.2	0.85		0.3	0.24	0.25		0.26	0.31														936.38 (3+)	936.386 (CD-1)	6.364	5.1	68.8	0.42	0.3	0.12	0.11	0.33	0.22	0.42	0.66	936.38 (3+)	936.386 (CD-1)
H4N5F1 (6)								x
H9N2							x
H5N3F1G1		x	x	x	x				1010.729 (3+)	1010.731 (BALB/c M)	2.217	18.1	78.5	0.36		0.19	0.21	0.21		0.27	0.26	999.401 (3+)	999.416 (CD-1)	15.147	18.3	38.2		0.54	0.48	0.55		0.46	0.58	0.51	957.375 (3+)	957.379 (CD-1 M)	4.446	23.2	13.9	0.3	0.18	0.11	0.08	0.13	0.05	0.07	0.09	957.375 (3+)	957.383 (CD-1)
H4N4F1G1		x	x	x	x	x			1024.405 (3+)	1024.408 (CD-1)	2.628	0.9	332.1	12.1		9.05	9.7	10.36		10.35	10.93	1013.076 (3+)	1013.086 (CD-1)	10.127	0.6	1102.5		8.95	6.05	6.07		7.73	8.07	8.23	971.05 (3+)	971.067 (CD-1)	17.185	0.6	2054	8.87	9.97	7.13	7.64	6.94	7.03	8.13	8.83	971.05 (3+)	971.067 (CD-1)
H4N4F1G1 (6)								x
H4N4F1G1 (3)								x
H4N4F1Ge1							x
H5N4G1		x	x	x	x	x			1029.736 (3+)	1029.737 (CD-1 F)	0.668	23.7	14.4	n.q.		n.q.	n.q.	n.q.		n.q.	n.q.	1018.408 (3+)	1018.42 (C57BL/6 F)	11.738	21	12.5		n.q.	n.q.	n.q.		n.q.	n.q.	n.q.	976.382 (3+)	976.391 (CD-1)	9.431	16.2	45.9	0.26	0.23	0.26	0.24	0.35	0.27	0.31	0.26	976.382 (3+)	976.392 (CD-1 M)
H5N4Ge1							x
H6N4F1		x	x	x	x	x	x		1030.076 (3+)	1030.083 (CD-1)	7.112	8.5	30.3	0.2		0.38	0.35	0.29		0.3	0.28	1018.748 (3+)	1018.759 (C57BL/6 F)	10.79	3.4	25.1		3.5	0.73	1.26		0.87	1.77	2.18	976.722 (3+)	976.731 (CD-1)	9.695	1.6	273	1.02	0.68	0.98	0.78	1.04	0.92	0.69	0.65	976.722 (3+)	976.731 (CD-1)
H5N5F1		x				x			1043.752 (3+)	1043.751 (BALB/c M)	-0.499	3.6	13.6	0.09		0.08	0.08	0.04		0.07	0.08
H6N3F1G1		x	x	x	x	x			1064.747 (3+)	1064.76 (BALB/c M)	12.09	3.3	68.8	0.71		0.64	0.52	0.41		0.56	0.51	1053.419 (3+)	1053.431 (CD-1)	10.931	17.2	43		0.66	0.33	0.36		0.44	0.43	0.44	1011.392 (3+)	1011.397 (CD-1 F)	4.739	19	12.8	0.44	0.23	0.12	0.08	0.19	0.05	0.06	0.08	1011.392 (3+)	1011.397 (CD-1)
H5N4F1E1							x
H5N4F1G1		x	x	x	x	x		x	1078.422 (3+)	1078.427 (CD-1)	5.081	0.9	798.8	5.82		6.36	6.03	7.98		7.87	8.19	1067.094 (3+)	1067.106 (CD-1)	11.634	1.1	637.3		3.78	2.44	2.18		3.64	3.64	3.74	1025.068 (3+)	1025.076 (CD-1)	7.437	1.2	4065.1	15.8	17.21	12.46	13.5	15.5	16.9	16.64	16.13	1025.068 (3+)	1025.076 (CD-1)
H5N4F1Gl1							x
H5N4F1Ge1							x
H6N4G1		x							1083.754 (3+)	1083.767 (CD-1 M)	12.33	22.4	15.6	n.q.		n.q.	n.q.	n.q.		n.q.	n.q.
H4N5F1G1		x	x	x	x	x			1092.098 (3+)	1092.107 (CD-1)	8.584	12.6	25.9	0.63		0.05	0.05	0.12		0.12	0.15	1080.77 (3+)	1080.778 (C57BL/6 F)	7.812	10.1	14.3		0.3	0.13	0.22		0.21	0.27	0.23	1038.743 (3+)	1038.746 (CD-1)	3.191	5.2	68.6	0.27	0.25	0.05	0.05	0.18	0.14	0.29	0.46	1038.743 (3+)	1038.747 (CD-1)
H5N4G2				x	x																														1078.745 (3+)	1078.757 (CD-1)	10.757	4.2	94.9	0.1	0.04	0.11	0.09	0.05	0.13	0.1	0.06	1078.745 (3+)	1078.757 (CD-1)
H5N4Ge1Gl1							x
H5N4Ge2							x
H6N4F1G1		x	x	x	x	x		x	1132.44 (3+)	1132.447 (CD-1)	6.593	4	93.1	0.5		0.46	0.45	0.63		0.5	0.51	1121.112 (3+)	1121.119 (C57BL/6 F)	6.016	2.6	94.1		0.39	0.33	0.33		0.42	0.41	0.36	1079.085 (3+)	1079.088 (CD-1)	2.983	0.7	461.8	0.99	0.98	0.86	0.75	1.19	0.91	0.77	0.84	1079.085 (3+)	1079.088 (CD-1)
H6N4F1Ge1							x
H5N5F1G1		x		x	x				1146.115 (3+)	1146.118 (CD-1 M)	2.321	11.2	11.8	0.09		0.05	0.05	0.04		0.05	0.06														1092.761 (3+)	1092.767 (CD-1)	5.777	4.9	17.8	0.23	0.12	0.09	0.08	0.12	0.08	0.1	0.13	1092.761 (3+)	1092.768 (CD-1)
H5N4F1G1S1				x	x																														1122.099 (3+)	1122.107 (CD-1)	7.157	4.2	49.6	0.12	0.06	0.07	0.04	0.09	0.05	0.08	0.09	1122.099 (3+)	1122.108 (CD-1)
H5N4F1E1Ge1							x
H5N4F1G2		x	x	x	x	x		x	1180.786 (3+)	1180.797 (CD-1)	9.528	1.8	437.3	2.22		1.56	1.62	2.34		2.42	2.75	1169.458 (3+)	1169.459 (CD-1)	1.141	6.1	77.2		0.84	0.35	0.4		0.65	0.87	0.86	1127.431 (3+)	1127.446 (CD-1)	13.302	0.7	1709.6	3.47	4.87	2.68	3.15	3.04	3.99	3.98	4.11	1127.431 (3+)	1127.446 (CD-1)
H5N4F1Ge1Gl1							x
H5N4F1Ge2							x
H5N5F1G2		x		x	x				1248.479 (3+)	1248.49 (BALB/c M)	8.964	16.5	22.1	0.09		0.03	0.03	0.04		0.03	0.03														1195.124 (3+)	1195.128 (CD-1)	3.408	8	33.1	0.07	0.04	0.02	0.01	0.03	0.02	0.04	0.06	1195.124 (3+)	1195.128 (CD-1)
H5N4Ge2Gl1							x
[truncated: 44 more columns]

## Sheet: S10 - IgG subclasses
Table S10. IgG subclasses present in the mice samples studied. Overview of the IgG subclasses present in the mice samples studied, based on the glycopeptide analysis.
	Subclass present in # of mice (10 per strain)
Strain	IgG1	IgG1i	IgG2b	IgG2a/c	IgG3
BALB/c	10	0	10	10	10
C57BL/6	0	10	10	10	10
CD-1	9	5	10	10	10
SW	9	6	10	10	10
